# Supplementary material for: Construction of small RNA-mediated gene regulatory networks in the roots of rice (Oryza sativa)
Source: BMC Genomics. 2013 Jul 27;14:510. doi: 10.1186/1471-2164-14-510 (PMC3734165; doi:10.1186/1471-2164-14-510)
Supplement: Additional file 1 — Data S1. List of sRNAs highly expressed in the root tips of rice. [file 1471-2164-14-510-S1.txt]

sRNA ID	sRNA_Sequence	sRNACount GSM
osa-miR390-3p	CGCTATCTATCCTGAGCTCC	30.16 GSM409313(Root Apex 1)
osa-miR1874-3p	TATGGATGGAGGTGTAACCCGATG	40.22 GSM409313(Root Apex 1)/16.03 GSM409314(Root Apex 2)
osa-miR5082	TGCGATGATGGCCGCGCGGGTTCA	40.22 GSM409313(Root Apex 1)/62.06 GSM409315(Root Apex 3)
osa-miR1865-5p	TGCTAGTGATGGTGATTCTTCGAC	70.38 GSM409313(Root Apex 1)
osa-miR1847.2	TGGCCCACATGTTAGTGCCACAAC	10.05 GSM409313(Root Apex 1)
osa-miR1430	TGGTGAGCCTTCCTGGCTAAG	20.11 GSM409313(Root Apex 1)/150.71 GSM409315(Root Apex 3)
osa-miR169i-5p.2	TGGTGATAAGGGTGTAGCTCTG	30.16 GSM409313(Root Apex 1)/16.03 GSM409314(Root Apex 2)/26.6 GSM409315(Root Apex 3)
osa-miR531b	CTCGCCGGGGCTGCGTGCCG	16.03 GSM409314(Root Apex 2)
RT_High_sRNA1	AAAAAAAAAATTTTTGGGTGTCACA	10.05 GSM409313(Root Apex 1)
RT_High_sRNA2	AAAAAAAACAACCTAGTACT	10.05 GSM409313(Root Apex 1)
RT_High_sRNA3	AAAAAAAACTAGGATAGATGGAACC	10.05 GSM409313(Root Apex 1)
RT_High_sRNA4	AAAAAAAAGTGACACTGCCAATGGA	10.05 GSM409313(Root Apex 1)
RT_High_sRNA5	AAAAAAACAACCTAGTACT	10.05 GSM409313(Root Apex 1)
RT_High_sRNA6	AAAAAAACGTATGGGTACCACGAGA	10.05 GSM409313(Root Apex 1)
RT_High_sRNA7	AAAAAAAGCATTGTGTGCCTTGGC	10.05 GSM409313(Root Apex 1)
RT_High_sRNA8	AAAAAAAGGTGATGCCAAGTGGGA	10.05 GSM409313(Root Apex 1)
RT_High_sRNA9	AAAAAAAGTAGTTGTGCCTTATAT	20.11 GSM409313(Root Apex 1)
RT_High_sRNA10	AAAAAAAGTGGCTACATTTAGTTTGC	10.05 GSM409313(Root Apex 1)
RT_High_sRNA11	AAAAAAATGATAGCCACATATAGG	10.05 GSM409313(Root Apex 1)
RT_High_sRNA12	AAAAAAATGCTAACTGGACTGCCAC	10.05 GSM409313(Root Apex 1)
RT_High_sRNA13	AAAAAAATGCTGGTGAATATTTAAG	10.05 GSM409313(Root Apex 1)
RT_High_sRNA14	AAAAAAATGGTAATTAGCTGATGGA	10.05 GSM409313(Root Apex 1)
RT_High_sRNA15	AAAAAAATTACTGGTGCTGTTACT	10.05 GSM409313(Root Apex 1)
RT_High_sRNA16	AAAAAAATTGGCATAGTAAATTGAT	10.05 GSM409313(Root Apex 1)
RT_High_sRNA17	AAAAAACATGCGACTGCCAAATAG	10.05 GSM409313(Root Apex 1)
RT_High_sRNA18	AAAAAACCCTGCCGGTAAGCCTTGC	10.05 GSM409313(Root Apex 1)
RT_High_sRNA19	AAAAAACGAATGGTGGATGATTGT	10.05 GSM409313(Root Apex 1)
RT_High_sRNA20	AAAAAACTAAATTTGAGGTAGATGT	10.05 GSM409313(Root Apex 1)
RT_High_sRNA21	AAAAAACTAGCGGTGCATCCTTGAT	10.05 GSM409313(Root Apex 1)
RT_High_sRNA22	AAAAAACTGGACCTAAGAAGACTTC	10.05 GSM409313(Root Apex 1)
RT_High_sRNA23	AAAAAAGACAAACTCTAGCTACGA	10.05 GSM409313(Root Apex 1)
RT_High_sRNA24	AAAAAAGATCTAAAAGGGTGAGCTA	10.05 GSM409313(Root Apex 1)
RT_High_sRNA25	AAAAAAGCCGCAACGCTGATAGTG	10.05 GSM409313(Root Apex 1)
RT_High_sRNA26	AAAAAAGCTAATCTATGAGGGGATG	10.05 GSM409313(Root Apex 1)
RT_High_sRNA27	AAAAAAGGGAAGCCTGACCTGAG	10.05 GSM409313(Root Apex 1)
RT_High_sRNA28	AAAAAAGGGTGTAGCTATATTTATG	10.05 GSM409313(Root Apex 1)
RT_High_sRNA29	AAAAAAGTCAACGGTGTCAAACATT	10.05 GSM409313(Root Apex 1)/16.03 GSM409314(Root Apex 2)
RT_High_sRNA30	AAAAAAGTCTGAAATTGAACATGCC	10.05 GSM409313(Root Apex 1)
RT_High_sRNA31	AAAAAAGTGGCTACATTTAGTTTGC	10.05 GSM409313(Root Apex 1)
RT_High_sRNA32	AAAAAAGTTAAATGCCTAGGTGA	20.11 GSM409313(Root Apex 1)
RT_High_sRNA33	AAAAAAGTTAACGGTGTCAAATATT	10.05 GSM409313(Root Apex 1)
RT_High_sRNA34	AAAAAATAGATGGAGGAAGTACTA	10.05 GSM409313(Root Apex 1)
RT_High_sRNA35	AAAAAATGAAACCCAGCCGTTACCC	10.05 GSM409313(Root Apex 1)
RT_High_sRNA36	AAAAAATGATGGTTTGGGTTAGCTT	10.05 GSM409313(Root Apex 1)
RT_High_sRNA37	AAAAAATGATGTGACAAGTAAATAA	10.05 GSM409313(Root Apex 1)
RT_High_sRNA38	AAAAAATGCCAGTACTATTTAGC	10.05 GSM409313(Root Apex 1)
RT_High_sRNA39	AAAAAATGCTGGTGAATATTTAAG	10.05 GSM409313(Root Apex 1)
RT_High_sRNA40	AAAAAATGTCCGGTTTTGTGGTTC	10.05 GSM409313(Root Apex 1)
RT_High_sRNA41	AAAAAATTAAGTGCCAGATTTACCC	10.05 GSM409313(Root Apex 1)
RT_High_sRNA42	AAAAAATTAGGAAGGTGTATTAA	10.05 GSM409313(Root Apex 1)
RT_High_sRNA43	AAAAAATTGAAAGTTTATGTGTGTAGGA	20.11 GSM409313(Root Apex 1)
RT_High_sRNA44	AAAAAATTGAATGGTGAAGGGTTGT	10.05 GSM409313(Root Apex 1)
RT_High_sRNA45	AAAAAATTGGGAAGCCTGAATGAA	10.05 GSM409313(Root Apex 1)
RT_High_sRNA46	AAAAAATTTAGCAGAGTCTTCGTGG	10.05 GSM409313(Root Apex 1)
RT_High_sRNA47	AAAAAATTTATGTAGGAAAGTTGC	10.05 GSM409313(Root Apex 1)
RT_High_sRNA48	AAAAAATTTGTGCAAATATAAAAA	10.05 GSM409313(Root Apex 1)
RT_High_sRNA49	AAAAACAAAAAGTTGTGCTTAAAG	10.05 GSM409313(Root Apex 1)
RT_High_sRNA50	AAAAACAACGTGTGCACATTCACC	10.05 GSM409313(Root Apex 1)
RT_High_sRNA51	AAAAACAACTCTAAGCTTATGGT	10.05 GSM409313(Root Apex 1)
RT_High_sRNA52	AAAAACAAGTGAGGGTCCACGTAT	10.05 GSM409313(Root Apex 1)
RT_High_sRNA53	AAAAACAATTTTTACTGCCGGTTC	10.05 GSM409313(Root Apex 1)
RT_High_sRNA54	AAAAACAGCAGGATGATAGATAGC	10.05 GSM409313(Root Apex 1)
RT_High_sRNA55	AAAAACAGTGATGGTTGAAAGTGA	10.05 GSM409313(Root Apex 1)
RT_High_sRNA56	AAAAACAGTGGAACCTACATGGC	10.05 GSM409313(Root Apex 1)
RT_High_sRNA57	AAAAACATGCGACATAAATGGACA	10.05 GSM409313(Root Apex 1)
RT_High_sRNA58	AAAAACCAACCTAGTACTAGATGTGAC	20.11 GSM409313(Root Apex 1)
RT_High_sRNA59	AAAAACCACGGGCGCCAGCCAGCA	10.05 GSM409313(Root Apex 1)
RT_High_sRNA60	AAAAACCGGGAGTGGGGGAAGTCG	10.05 GSM409313(Root Apex 1)
RT_High_sRNA61	AAAAACCGGGGCTAAAGATGATCT	10.05 GSM409313(Root Apex 1)
RT_High_sRNA62	AAAAACCGGTGTCGAATATGTGTA	10.05 GSM409313(Root Apex 1)
RT_High_sRNA63	AAAAACCGTACGAAATGGTGCAAA	10.05 GSM409313(Root Apex 1)
RT_High_sRNA64	AAAAACCGTTACATATGATACTGC	10.05 GSM409313(Root Apex 1)
RT_High_sRNA65	AAAAACCTAGAACTGGATGGGAC	10.05 GSM409313(Root Apex 1)
RT_High_sRNA66	AAAAACGAGCATGGTGGCCCGCGC	10.05 GSM409313(Root Apex 1)
RT_High_sRNA67	AAAAACGGACGGTGTCTCATTGAC	10.05 GSM409313(Root Apex 1)
RT_High_sRNA68	AAAAACGGGGATGTCTCATGATGA	10.05 GSM409313(Root Apex 1)
RT_High_sRNA69	AAAAACGGGTTACAAATTTGT	10.05 GSM409313(Root Apex 1)
RT_High_sRNA70	AAAAACGGTGGCCCTTATATGGAA	10.05 GSM409313(Root Apex 1)
RT_High_sRNA71	AAAAACGTGATACGGCTGATGGA	10.05 GSM409313(Root Apex 1)
RT_High_sRNA72	AAAAACGTGCCACGAAAATCTTAA	10.05 GSM409313(Root Apex 1)
RT_High_sRNA73	AAAAACGTGCCATGAATATCTAA	10.05 GSM409313(Root Apex 1)
RT_High_sRNA74	AAAAACGTGCTAACAAAGACCGAT	10.05 GSM409313(Root Apex 1)
RT_High_sRNA75	AAAAACGTGCTAACGAAAACTGG	10.05 GSM409313(Root Apex 1)
RT_High_sRNA76	AAAAACGTTGCTGCCTACTGCCT	10.05 GSM409313(Root Apex 1)
RT_High_sRNA77	AAAAACGTTTGTACGATGGTATT	10.05 GSM409313(Root Apex 1)
RT_High_sRNA78	AAAAACTAATGGTACAGATGAAGGA	10.05 GSM409313(Root Apex 1)
RT_High_sRNA79	AAAAACTAGCGGTGCATCCTTGAT	10.05 GSM409313(Root Apex 1)
RT_High_sRNA80	AAAAACTAGTGCCATGTAGGG	10.05 GSM409313(Root Apex 1)
RT_High_sRNA81	AAAAACTGACAAGTATTTTGGGAC	10.05 GSM409313(Root Apex 1)
RT_High_sRNA82	AAAAACTGGATCGCCATATCGAG	10.05 GSM409313(Root Apex 1)
RT_High_sRNA83	AAAAACTGTAACTTTAGTGCCATA	10.05 GSM409313(Root Apex 1)
RT_High_sRNA84	AAAAACTTTTAAGTGCCTATCACAT	10.05 GSM409313(Root Apex 1)
RT_High_sRNA85	AAAAAGAAACGAAGCTAGGTGTA	10.05 GSM409313(Root Apex 1)
RT_High_sRNA86	AAAAAGAGTTGCATATTATGATA	10.05 GSM409313(Root Apex 1)
RT_High_sRNA87	AAAAAGATAAACCTACGACAAGAT	10.05 GSM409313(Root Apex 1)
RT_High_sRNA88	AAAAAGATCTAAAAGGGTGAGCTA	10.05 GSM409313(Root Apex 1)
RT_High_sRNA89	AAAAAGATGCTACCGATTACGAC	10.05 GSM409313(Root Apex 1)
RT_High_sRNA90	AAAAAGATGCTACCGATTACGACC	10.05 GSM409313(Root Apex 1)
RT_High_sRNA91	AAAAAGATGGTGTCCTAAAATTTG	10.05 GSM409313(Root Apex 1)
RT_High_sRNA92	AAAAAGCCCAGTCTTCGAAGATGC	10.05 GSM409313(Root Apex 1)
RT_High_sRNA93	AAAAAGCCTATTAAGTACATACCT	10.05 GSM409313(Root Apex 1)
RT_High_sRNA94	AAAAAGCGTGCCACGAAAATCTTA	10.05 GSM409313(Root Apex 1)
RT_High_sRNA95	AAAAAGCTATAGGTGCCGGTTCTT	10.05 GSM409313(Root Apex 1)
RT_High_sRNA96	AAAAAGCTTGCCTTTAGGTGTATGA	10.05 GSM409313(Root Apex 1)
RT_High_sRNA97	AAAAAGGAAATTTTTAGGTGTCAC	10.05 GSM409313(Root Apex 1)
RT_High_sRNA98	AAAAAGGACATCTACTCATAAACA	10.05 GSM409313(Root Apex 1)
RT_High_sRNA99	AAAAAGGCATTAATTAAAGTTACT	10.05 GSM409313(Root Apex 1)
RT_High_sRNA100	AAAAAGGGTAACGGGCATATTTGA	20.11 GSM409313(Root Apex 1)
RT_High_sRNA101	AAAAAGGGTGTAGCTATATTTATG	10.05 GSM409313(Root Apex 1)
RT_High_sRNA102	AAAAAGGTGCAACTCTCTCCGTAAA	10.05 GSM409313(Root Apex 1)
RT_High_sRNA103	AAAAAGGTGTGCGACATCAGTTC	10.05 GSM409313(Root Apex 1)
RT_High_sRNA104	AAAAAGGTTGATGTGATGGAAAA	10.05 GSM409313(Root Apex 1)
RT_High_sRNA105	AAAAAGGTTGGGAACTAAGGTGGT	10.05 GSM409313(Root Apex 1)
RT_High_sRNA106	AAAAAGTAAATGGTGTAGTGATGA	10.05 GSM409313(Root Apex 1)
RT_High_sRNA107	AAAAAGTAAGCATTTTGTGTCT	10.05 GSM409313(Root Apex 1)
RT_High_sRNA108	AAAAAGTAATATTTTATTGGAGA	10.05 GSM409313(Root Apex 1)
RT_High_sRNA109	AAAAAGTACGTGGAGCCCATATGT	10.05 GSM409313(Root Apex 1)
RT_High_sRNA110	AAAAAGTAGGGTCAAATTGGTAGT	10.05 GSM409313(Root Apex 1)
RT_High_sRNA111	AAAAAGTATGTGCGCGAAATATTA	10.05 GSM409313(Root Apex 1)
RT_High_sRNA112	AAAAAGTCAACGGTGTCAAACAT	10.05 GSM409313(Root Apex 1)
RT_High_sRNA113	AAAAAGTCAACGGTGTCAAACATTTC	10.05 GSM409313(Root Apex 1)
RT_High_sRNA114	AAAAAGTCAACGGTGTCAAAGCAT	10.05 GSM409313(Root Apex 1)
RT_High_sRNA115	AAAAAGTCAACGGTGTCAAATAAA	10.05 GSM409313(Root Apex 1)
RT_High_sRNA116	AAAAAGTCAACGGTGTCAAATAAAA	10.05 GSM409313(Root Apex 1)
RT_High_sRNA117	AAAAAGTCAACGGTGTCAAATATTT	10.05 GSM409313(Root Apex 1)
RT_High_sRNA118	AAAAAGTCAACGGTGTCATCTATTAA	10.05 GSM409313(Root Apex 1)
RT_High_sRNA119	AAAAAGTCAATGGCGTCATACA	10.05 GSM409313(Root Apex 1)
RT_High_sRNA120	AAAAAGTCAATGGTGTCATGAAACG	10.05 GSM409313(Root Apex 1)
RT_High_sRNA121	AAAAAGTCTTACATTGTGAAACAGA	10.05 GSM409313(Root Apex 1)
RT_High_sRNA122	AAAAAGTGAATGGTGGAGGGTTGT	10.05 GSM409313(Root Apex 1)
RT_High_sRNA123	AAAAAGTGAATGGTGGAGGGTTGTG	10.05 GSM409313(Root Apex 1)
RT_High_sRNA124	AAAAAGTGAATGGTGGTGGGTTGT	10.05 GSM409313(Root Apex 1)
RT_High_sRNA125	AAAAAGTGACTACATTTAGTTTGC	10.05 GSM409313(Root Apex 1)
RT_High_sRNA126	AAAAAGTGAGGGCAAAAATGCAAA	10.05 GSM409313(Root Apex 1)
RT_High_sRNA127	AAAAAGTGCTACAGCCAATTATTAC	10.05 GSM409313(Root Apex 1)
RT_High_sRNA128	AAAAAGTGCTCGATTGAGATATGAT	10.05 GSM409313(Root Apex 1)
RT_High_sRNA129	AAAAAGTGCTTTGGGACCACTCCCT	20.11 GSM409313(Root Apex 1)
RT_High_sRNA130	AAAAAGTGGCTACATTTAGTTTGC	10.05 GSM409313(Root Apex 1)
RT_High_sRNA131	AAAAAGTGTCTACGTTTAGCTTGT	10.05 GSM409313(Root Apex 1)
RT_High_sRNA132	AAAAAGTTAAAAGTTTATGTGTGT	10.05 GSM409313(Root Apex 1)
RT_High_sRNA133	AAAAAGTTATATGGCTTCGATTGC	10.05 GSM409313(Root Apex 1)
RT_High_sRNA134	AAAAAGTTGAAATCTAAACAGGGCC	10.05 GSM409313(Root Apex 1)
RT_High_sRNA135	AAAAAGTTGAGATGGCCGAGTTGG	30.16 GSM409313(Root Apex 1)
RT_High_sRNA136	AAAAAGTTGCTTATGATGAGAGAA	10.05 GSM409313(Root Apex 1)
RT_High_sRNA137	AAAAAGTTGTTATATTTTGGAACGG	10.05 GSM409313(Root Apex 1)
RT_High_sRNA138	AAAAAGTTTAAGCCTAAACAAA	10.05 GSM409313(Root Apex 1)
RT_High_sRNA139	AAAAAGTTTAGGGAACTAAGGTGTC	10.05 GSM409313(Root Apex 1)
RT_High_sRNA140	AAAAAGTTTCTATACGTAAGTTGC	10.05 GSM409313(Root Apex 1)
RT_High_sRNA141	AAAAAGTTTGGGTTGAAATTGATAC	10.05 GSM409313(Root Apex 1)
RT_High_sRNA142	AAAAATAAAATCAGCGAGCCCAAC	10.05 GSM409313(Root Apex 1)
RT_High_sRNA143	AAAAATAAAGGTAAATAATGGCTC	10.05 GSM409313(Root Apex 1)
RT_High_sRNA144	AAAAATAAGCAACCTACAAGAGAG	20.11 GSM409313(Root Apex 1)
RT_High_sRNA145	AAAAATAAGCTTATTTTTGCGTGC	10.05 GSM409313(Root Apex 1)
RT_High_sRNA146	AAAAATAAGTGTGCACGTGGACGT	10.05 GSM409313(Root Apex 1)
RT_High_sRNA147	AAAAATAGCTACATTTTGGGAGGG	10.05 GSM409313(Root Apex 1)
RT_High_sRNA148	AAAAATAGGCCGTGGACTCAGCGC	10.05 GSM409313(Root Apex 1)
RT_High_sRNA149	AAAAATAGTAATGGTGATAGATAG	10.05 GSM409313(Root Apex 1)
RT_High_sRNA150	AAAAATATCCTCCCAAAATAGTGC	10.05 GSM409313(Root Apex 1)
RT_High_sRNA151	AAAAATATGGCGCCATAAATATAG	30.16 GSM409313(Root Apex 1)
RT_High_sRNA152	AAAAATATGTAATTGGCCATAGGA	10.05 GSM409313(Root Apex 1)
RT_High_sRNA153	AAAAATATTTGTGCGTTGCAACGG	10.05 GSM409313(Root Apex 1)
RT_High_sRNA154	AAAAATCAACGGCGTCGTACGTTA	10.05 GSM409313(Root Apex 1)
RT_High_sRNA155	AAAAATCAAGGGTGTTGGCTCTC	10.05 GSM409313(Root Apex 1)
RT_High_sRNA156	AAAAATCAATGGTGTCAAACATTTT	10.05 GSM409313(Root Apex 1)
RT_High_sRNA157	AAAAATCACACCCACGCTCGTGCC	10.05 GSM409313(Root Apex 1)
RT_High_sRNA158	AAAAATCCTCTCCTATGTGATGCC	30.16 GSM409313(Root Apex 1)
RT_High_sRNA159	AAAAATCCTGTCGATAAGCCTTGC	10.05 GSM409313(Root Apex 1)
RT_High_sRNA160	AAAAATCGATGATTGGTAAATAC	10.05 GSM409313(Root Apex 1)
RT_High_sRNA161	AAAAATCTAAGCCTAAACAAACAA	10.05 GSM409313(Root Apex 1)
RT_High_sRNA162	AAAAATCTAGGATGTGATGGGACA	10.05 GSM409313(Root Apex 1)
RT_High_sRNA163	AAAAATCTGTGTGATACGATAATAA	10.05 GSM409313(Root Apex 1)
RT_High_sRNA164	AAAAATCTTGGAGCTTGTGATAAG	20.11 GSM409313(Root Apex 1)
RT_High_sRNA165	AAAAATGAAACGATGTGACGAAA	20.11 GSM409313(Root Apex 1)
RT_High_sRNA166	AAAAATGAATCTACGATTGGATGT	10.05 GSM409313(Root Apex 1)
RT_High_sRNA167	AAAAATGATGTGTCAAGTGAATAA	10.05 GSM409313(Root Apex 1)
RT_High_sRNA168	AAAAATGCCATTCTCAAATAGAGG	10.05 GSM409313(Root Apex 1)
RT_High_sRNA169	AAAAATGCTTACATGGATATGGTAT	10.05 GSM409313(Root Apex 1)
RT_High_sRNA170	AAAAATGCTTATATGTTTGGATGGA	10.05 GSM409313(Root Apex 1)
RT_High_sRNA171	AAAAATGCTTATATTTTGGAATGG	10.05 GSM409313(Root Apex 1)
RT_High_sRNA172	AAAAATGGAAGCCGATCCGCTAAAA	10.05 GSM409313(Root Apex 1)
RT_High_sRNA173	AAAAATGGATGACTGAGATGATGT	10.05 GSM409313(Root Apex 1)
RT_High_sRNA174	AAAAATGGATGCATTTTTGGGCCA	10.05 GSM409313(Root Apex 1)
RT_High_sRNA175	AAAAATGGTGGGATTCACATGTC	10.05 GSM409313(Root Apex 1)
RT_High_sRNA176	AAAAATGGTGTGGAACATTTTTGA	10.05 GSM409313(Root Apex 1)
RT_High_sRNA177	AAAAATGGTGTGTCTGATGGAGAC	10.05 GSM409313(Root Apex 1)
RT_High_sRNA178	AAAAATGTCATCTCTAACGGGCGC	10.05 GSM409313(Root Apex 1)
RT_High_sRNA179	AAAAATGTCGCCTACCACTGAAAG	10.05 GSM409313(Root Apex 1)
RT_High_sRNA180	AAAAATGTGACACGGCTGATTGAC	10.05 GSM409313(Root Apex 1)
RT_High_sRNA181	AAAAATGTGCAAACCTAAAAGGG	10.05 GSM409313(Root Apex 1)
RT_High_sRNA182	AAAAATGTGCCATAATAAATAGG	10.05 GSM409313(Root Apex 1)
RT_High_sRNA183	AAAAATGTTAGTAGTTGTGGTGTCC	10.05 GSM409313(Root Apex 1)
RT_High_sRNA184	AAAAATGTTGCCAAATTTGATAAA	10.05 GSM409313(Root Apex 1)
RT_High_sRNA185	AAAAATGTTTGGGTGCAATGAAG	10.05 GSM409313(Root Apex 1)
RT_High_sRNA186	AAAAATTCAGTGCAATTTTCGTGG	10.05 GSM409313(Root Apex 1)
RT_High_sRNA187	AAAAATTGAAACGATGTGATGGAAA	10.05 GSM409313(Root Apex 1)
RT_High_sRNA188	AAAAATTGATTCGTTGGTGTCATA	10.05 GSM409313(Root Apex 1)
RT_High_sRNA189	AAAAATTGGTAGCCACTATGCTAA	10.05 GSM409313(Root Apex 1)
RT_High_sRNA190	AAAAATTGTGTGTGTATAACAGG	10.05 GSM409313(Root Apex 1)
RT_High_sRNA191	AAAAATTTAGGTTGAAATTAGTAC	10.05 GSM409313(Root Apex 1)
RT_High_sRNA192	AAAAATTTAGTGTAAAAATTGGTC	10.05 GSM409313(Root Apex 1)
RT_High_sRNA193	AAAAATTTATGTGTGCAGGAAAGT	10.05 GSM409313(Root Apex 1)
RT_High_sRNA194	AAAAATTTTGGGTGTCACTTTAGA	10.05 GSM409313(Root Apex 1)
RT_High_sRNA195	AAAACAAAATAAAGAAAGGTACCA	10.05 GSM409313(Root Apex 1)
RT_High_sRNA196	AAAACAAAGCATTGCGATGGTCCT	20.11 GSM409313(Root Apex 1)/16.03 GSM409314(Root Apex 2)
RT_High_sRNA197	AAAACAAAGCATTGCGATGGTCCTC	30.16 GSM409313(Root Apex 1)/80.15 GSM409314(Root Apex 2)
RT_High_sRNA198	AAAACAAAGCATTGCGATGGTCCTCG	40.22 GSM409313(Root Apex 1)
RT_High_sRNA199	AAAACAAAGGATTGCAAAACACGA	20.11 GSM409313(Root Apex 1)
RT_High_sRNA200	AAAACAAAGGATTGCAAAATACAA	10.05 GSM409313(Root Apex 1)
RT_High_sRNA201	AAAACAAATAAAATCAGTAGGGC	10.05 GSM409313(Root Apex 1)
RT_High_sRNA202	AAAACAAATTACGGAATCTGCCTA	10.05 GSM409313(Root Apex 1)
RT_High_sRNA203	AAAACAACTAATTGCCCAGATTGC	10.05 GSM409313(Root Apex 1)
RT_High_sRNA204	AAAACAAGAATGTGAAGTATATGC	10.05 GSM409313(Root Apex 1)
RT_High_sRNA205	AAAACAAGATGGTATTAACGTATG	30.16 GSM409313(Root Apex 1)
RT_High_sRNA206	AAAACAAGCCTCTTAACGAACC	10.05 GSM409313(Root Apex 1)
RT_High_sRNA207	AAAACAAGGGTGGGCACGCAATAC	20.11 GSM409313(Root Apex 1)
RT_High_sRNA208	AAAACAAGGTGGCTATTTTACAAT	10.05 GSM409313(Root Apex 1)
RT_High_sRNA209	AAAACACAACATCCAACCGTGCCA	10.05 GSM409313(Root Apex 1)
RT_High_sRNA210	AAAACACAGACACTCACAACGTAC	20.11 GSM409313(Root Apex 1)
RT_High_sRNA211	AAAACAGAACCTACATGATATGAG	10.05 GSM409313(Root Apex 1)
RT_High_sRNA212	AAAACAGAAGCCACAACATACAAG	10.05 GSM409313(Root Apex 1)
RT_High_sRNA213	AAAACAGAGGATTGCAAACATAG	10.05 GSM409313(Root Apex 1)
RT_High_sRNA214	AAAACAGATGATTAAAGTTGGGCG	10.05 GSM409313(Root Apex 1)
RT_High_sRNA215	AAAACAGATGGAATGATGTGGAG	10.05 GSM409313(Root Apex 1)
RT_High_sRNA216	AAAACAGATTTCATGTTGCACTCT	20.11 GSM409313(Root Apex 1)
RT_High_sRNA217	AAAACAGGCTATGTTGTGGGGTT	20.11 GSM409313(Root Apex 1)
RT_High_sRNA218	AAAACATAGGACCTATTTAGCATA	10.05 GSM409313(Root Apex 1)
RT_High_sRNA219	AAAACATAGGTAAATAAAGGTGG	20.11 GSM409313(Root Apex 1)
RT_High_sRNA220	AAAACATCAAAATAGGTGTCGCCA	10.05 GSM409313(Root Apex 1)
RT_High_sRNA221	AAAACATCCGAGATTGCCCAAAAC	10.05 GSM409313(Root Apex 1)
RT_High_sRNA222	AAAACATGCCAAGATACAAGGTTC	10.05 GSM409313(Root Apex 1)
RT_High_sRNA223	AAAACATGGTGCAATGCTGAGCCAA	10.05 GSM409313(Root Apex 1)
RT_High_sRNA224	AAAACATGTAATTAGCCGGGGGAC	10.05 GSM409313(Root Apex 1)
RT_High_sRNA225	AAAACATGTGCCAGTGAACTCACT	10.05 GSM409313(Root Apex 1)
RT_High_sRNA226	AAAACATGTGCTAAAAAGTCAACGG	10.05 GSM409313(Root Apex 1)
RT_High_sRNA227	AAAACATGTGCTAAAACGTCAACG	20.11 GSM409313(Root Apex 1)
RT_High_sRNA228	AAAACATTGAAAAAGGTGAACCTA	10.05 GSM409313(Root Apex 1)
RT_High_sRNA229	AAAACATTGGTAGTGCCAAAACATG	10.05 GSM409313(Root Apex 1)
RT_High_sRNA230	AAAACCAACCTACGTCCCACGAAA	10.05 GSM409313(Root Apex 1)
RT_High_sRNA231	AAAACCAACCTAGATTGGATGTGA	10.05 GSM409313(Root Apex 1)
RT_High_sRNA232	AAAACCAAGGAGTGTGCACATATA	10.05 GSM409313(Root Apex 1)
RT_High_sRNA233	AAAACCAAGGTGGTAATAATGTGT	10.05 GSM409313(Root Apex 1)
RT_High_sRNA234	AAAACCACAATAGTCCCGGTTGC	10.05 GSM409313(Root Apex 1)
RT_High_sRNA235	AAAACCACAATTTTTTAGTGTCCTG	10.05 GSM409313(Root Apex 1)
RT_High_sRNA236	AAAACCACGATGTCTACAATGGAT	10.05 GSM409313(Root Apex 1)
RT_High_sRNA237	AAAACCAGACATATGACATCCTC	10.05 GSM409313(Root Apex 1)
RT_High_sRNA238	AAAACCATAGATTGTAGAGTGTA	10.05 GSM409313(Root Apex 1)
RT_High_sRNA239	AAAACCCTACTATTGATAACCTTA	10.05 GSM409313(Root Apex 1)
RT_High_sRNA240	AAAACCCTTGCTGCCCTCTGTTGG	10.05 GSM409313(Root Apex 1)
RT_High_sRNA241	AAAACCGCGAGACGAATCTTTTGAG	10.05 GSM409313(Root Apex 1)
RT_High_sRNA242	AAAACCGCTAGAGAAGTCAAATTGC	10.05 GSM409313(Root Apex 1)
RT_High_sRNA243	AAAACCGCTTTCTAAACCACCAAA	30.16 GSM409313(Root Apex 1)
RT_High_sRNA244	AAAACCGGAGCCAATATGTTGCCT	10.05 GSM409313(Root Apex 1)
RT_High_sRNA245	AAAACCGGCGCCAAAACCATCTAA	20.11 GSM409313(Root Apex 1)
RT_High_sRNA246	AAAACCGGCTAGCCATATATGGGA	10.05 GSM409313(Root Apex 1)
RT_High_sRNA247	AAAACCGGTGAAGATGAGGACCCT	10.05 GSM409313(Root Apex 1)
RT_High_sRNA248	AAAACCGGTGCAATTTGACTCTCC	10.05 GSM409313(Root Apex 1)
RT_High_sRNA249	AAAACCGTTCGTTTTAGGTCCTTC	10.05 GSM409313(Root Apex 1)
RT_High_sRNA250	AAAACCGTTTGGTTGGGTTCCAGC	10.05 GSM409313(Root Apex 1)
RT_High_sRNA251	AAAACCTAACCAGTTGACCTATGC	10.05 GSM409313(Root Apex 1)
RT_High_sRNA252	AAAACCTAGTATCGGATGTGACAC	10.05 GSM409313(Root Apex 1)
RT_High_sRNA253	AAAACCTGTCCTTAACGGGATGGTA	10.05 GSM409313(Root Apex 1)
RT_High_sRNA254	AAAACCTGTGCAAACGAGATCCCT	10.05 GSM409313(Root Apex 1)
RT_High_sRNA255	AAAACCTTAAGGTACTGCTCAGGTC	10.05 GSM409313(Root Apex 1)
RT_High_sRNA256	AAAACGAAACTAACAAATACTGCC	10.05 GSM409313(Root Apex 1)
RT_High_sRNA257	AAAACGAACGATCTAGGAAACAAA	10.05 GSM409313(Root Apex 1)
RT_High_sRNA258	AAAACGAACGGTCAAACATATTTAAA	10.05 GSM409313(Root Apex 1)
RT_High_sRNA259	AAAACGAATGGTCAAACATGTGAG	20.11 GSM409313(Root Apex 1)
RT_High_sRNA260	AAAACGAATGGTCAAACGTTGCAA	20.11 GSM409313(Root Apex 1)
RT_High_sRNA261	AAAACGAATGGTGAAACGTTGAAT	10.05 GSM409313(Root Apex 1)
RT_High_sRNA262	AAAACGAGGCAATAGATTAATGGTT	10.05 GSM409313(Root Apex 1)
RT_High_sRNA263	AAAACGAGGTAAGCCATTAACTC	10.05 GSM409313(Root Apex 1)
RT_High_sRNA264	AAAACGAGGTGAGCCATTAACG	10.05 GSM409313(Root Apex 1)
RT_High_sRNA265	AAAACGAGGTGAGCCATTAGCGCA	10.05 GSM409313(Root Apex 1)
RT_High_sRNA266	AAAACGAGGTGAGCCATTAGTGTA	10.05 GSM409313(Root Apex 1)
RT_High_sRNA267	AAAACGAGGTGAGCTATTAAAGCA	10.05 GSM409313(Root Apex 1)
RT_High_sRNA268	AAAACGAGGTGCATGATTAATCAA	20.11 GSM409313(Root Apex 1)
RT_High_sRNA269	AAAACGAGGTTGTAATAACGTGTGA	10.05 GSM409313(Root Apex 1)
RT_High_sRNA270	AAAACGAGTGATCAAACAGTGCAA	20.11 GSM409313(Root Apex 1)
RT_High_sRNA271	AAAACGATGTGATGAAAAAGTTAA	10.05 GSM409313(Root Apex 1)
RT_High_sRNA272	AAAACGATGTGATGGAAAAGTTAA	10.05 GSM409313(Root Apex 1)
RT_High_sRNA273	AAAACGCAGTGTGTATATGACAGG	10.05 GSM409313(Root Apex 1)
RT_High_sRNA274	AAAACGCCTTATAACTTAAAACGA	10.05 GSM409313(Root Apex 1)
RT_High_sRNA275	AAAACGCGGTGTTTGCATAACAGG	10.05 GSM409313(Root Apex 1)
RT_High_sRNA276	AAAACGCTCAATGACAAGTGGACC	10.05 GSM409313(Root Apex 1)
RT_High_sRNA277	AAAACGGAGCGATTGATTAACACG	10.05 GSM409313(Root Apex 1)
RT_High_sRNA278	AAAACGGTGGCATATCCATGATATC	10.05 GSM409313(Root Apex 1)
RT_High_sRNA279	AAAACGTGACACGGGTGATGGACA	10.05 GSM409313(Root Apex 1)
RT_High_sRNA280	AAAACGTGAGACGGTTGATGGACAC	10.05 GSM409313(Root Apex 1)
RT_High_sRNA281	AAAACGTGATACGGCTGATGGACAC	10.05 GSM409313(Root Apex 1)
RT_High_sRNA282	AAAACGTGCCACGAAAATCTTAAT	10.05 GSM409313(Root Apex 1)
RT_High_sRNA283	AAAACGTGCCATAAAAATCCAAAT	10.05 GSM409313(Root Apex 1)
RT_High_sRNA284	AAAACGTGCCTGCGGAAAAGAGAGA	10.05 GSM409313(Root Apex 1)
RT_High_sRNA285	AAAACGTGCCTTTGATTTTTGTATC	10.05 GSM409313(Root Apex 1)
RT_High_sRNA286	AAAACGTGTCACGAAAATATTAAT	10.05 GSM409313(Root Apex 1)
RT_High_sRNA287	AAAACTAATTTCATAACTTGCCTG	10.05 GSM409313(Root Apex 1)
RT_High_sRNA288	AAAACTAATTTGGTGTTACTTGAT	60.32 GSM409313(Root Apex 1)
RT_High_sRNA289	AAAACTACGGATTGATGATGATGT	10.05 GSM409313(Root Apex 1)
RT_High_sRNA290	AAAACTAGCATGGTGGCCCGCGC	10.05 GSM409313(Root Apex 1)
RT_High_sRNA291	AAAACTAGCATGGTGGCCCGCGCA	10.05 GSM409313(Root Apex 1)
RT_High_sRNA292	AAAACTAGGGTCAAAACCACGGAA	10.05 GSM409313(Root Apex 1)
RT_High_sRNA293	AAAACTATAGGTGTCGGTTCATT	10.05 GSM409313(Root Apex 1)
RT_High_sRNA294	AAAACTATGACTCTCAGGTGTGGG	10.05 GSM409313(Root Apex 1)
RT_High_sRNA295	AAAACTCAACATGCAAGTGTGCCA	40.22 GSM409313(Root Apex 1)
RT_High_sRNA296	AAAACTCAACCAAGCCTAACCAAAC	10.05 GSM409313(Root Apex 1)
RT_High_sRNA297	AAAACTCAACCACGATGGGATGCC	10.05 GSM409313(Root Apex 1)
RT_High_sRNA298	AAAACTCGCATGCTAACCTGAGAC	10.05 GSM409313(Root Apex 1)
RT_High_sRNA299	AAAACTCGCATGCTAACTTGAGA	10.05 GSM409313(Root Apex 1)
RT_High_sRNA300	AAAACTCGTAACTAAACAGGGCCG	10.05 GSM409313(Root Apex 1)
RT_High_sRNA301	AAAACTGACAGTTTTAAGGTTGCA	20.11 GSM409313(Root Apex 1)
RT_High_sRNA302	AAAACTGAGGGTATATGAAGATGC	10.05 GSM409313(Root Apex 1)
RT_High_sRNA303	AAAACTGATGTGGTTTTGGATGAC	20.11 GSM409313(Root Apex 1)
RT_High_sRNA304	AAAACTGCACTTATTTTGGGATGG	10.05 GSM409313(Root Apex 1)
RT_High_sRNA305	AAAACTGCGAAGTCATGGTGTTAGC	10.05 GSM409313(Root Apex 1)
RT_High_sRNA306	AAAACTGGGAGTGGAGATGGGTGG	10.05 GSM409313(Root Apex 1)
RT_High_sRNA307	AAAACTGGTGTAAAATGACTCT	10.05 GSM409313(Root Apex 1)
RT_High_sRNA308	AAAACTGTGCCAAACAATCTGGAT	10.05 GSM409313(Root Apex 1)
RT_High_sRNA309	AAAACTTAGTTCTGGTATAAGGT	10.05 GSM409313(Root Apex 1)
RT_High_sRNA310	AAAACTTATGCCTGCGTTTATTTG	10.05 GSM409313(Root Apex 1)
RT_High_sRNA311	AAAACTTGATATCGTGTGGAATG	10.05 GSM409313(Root Apex 1)
RT_High_sRNA312	AAAACTTTGGTGGTGTTTGAGAGGG	10.05 GSM409313(Root Apex 1)
RT_High_sRNA313	AAAACTTTTGGGTGTCACATCGG	10.05 GSM409313(Root Apex 1)
RT_High_sRNA314	AAAAGAAAAAGAAAACGTAGTGAA	30.16 GSM409313(Root Apex 1)
RT_High_sRNA315	AAAAGAAAAATTTTGGGTGTAACAT	10.05 GSM409313(Root Apex 1)
RT_High_sRNA316	AAAAGAAAATAAGATGGTAGCTTA	10.05 GSM409313(Root Apex 1)
RT_High_sRNA317	AAAAGAAAATACTGACTAGATTGC	10.05 GSM409313(Root Apex 1)
RT_High_sRNA318	AAAAGAAAATTTTTAGATGTCAC	10.05 GSM409313(Root Apex 1)
RT_High_sRNA319	AAAAGAAAATTTTTGGGTGTCAC	10.05 GSM409313(Root Apex 1)
RT_High_sRNA320	AAAAGAAAATTTTTGGGTGTCACA	10.05 GSM409313(Root Apex 1)
RT_High_sRNA321	AAAAGAAATTATTTGGTGTCACATC	10.05 GSM409313(Root Apex 1)
RT_High_sRNA322	AAAAGAACACAGCCTTATTATTGC	10.05 GSM409313(Root Apex 1)
RT_High_sRNA323	AAAAGAACAGGGAGGTGCTAGTTT	10.05 GSM409313(Root Apex 1)
RT_High_sRNA324	AAAAGAAGCTAATGGTGGTGGCAA	10.05 GSM409313(Root Apex 1)
RT_High_sRNA325	AAAAGAAGGTATGCAAGACAATGG	10.05 GSM409313(Root Apex 1)
RT_High_sRNA326	AAAAGAAGGTGCTATACAAATTAG	10.05 GSM409313(Root Apex 1)
RT_High_sRNA327	AAAAGAAGGTTGAATGCATGCCTA	10.05 GSM409313(Root Apex 1)
RT_High_sRNA328	AAAAGAAGTCGAAAACGATGCTGC	10.05 GSM409313(Root Apex 1)
RT_High_sRNA329	AAAAGAATAGAAAGTGTGGCATGC	10.05 GSM409313(Root Apex 1)
RT_High_sRNA330	AAAAGAATATGCCTCAATTTCAAA	10.05 GSM409313(Root Apex 1)
RT_High_sRNA331	AAAAGAATGTCAACAATTGGTTCC	20.11 GSM409313(Root Apex 1)
RT_High_sRNA332	AAAAGAATTATGTGTCCTGAGTAG	10.05 GSM409313(Root Apex 1)
RT_High_sRNA333	AAAAGACAAACTCTGATTTCCGTGC	10.05 GSM409313(Root Apex 1)
RT_High_sRNA334	AAAAGACGATAGTGATAGTGGTA	10.05 GSM409313(Root Apex 1)
RT_High_sRNA335	AAAAGACTAAAAAATCTTAGGTGA	10.05 GSM409313(Root Apex 1)
RT_High_sRNA336	AAAAGAGAGGGTGCACACTCCATAC	10.05 GSM409313(Root Apex 1)
RT_High_sRNA337	AAAAGAGAGGTGTCTAATTGAGAG	10.05 GSM409313(Root Apex 1)
RT_High_sRNA338	AAAAGAGCCTTACCAAATTTTGGT	10.05 GSM409313(Root Apex 1)
RT_High_sRNA339	AAAAGAGGTGGATGTTGCATACCA	10.05 GSM409313(Root Apex 1)
RT_High_sRNA340	AAAAGAGGTGGTAATAACGTGTGA	10.05 GSM409313(Root Apex 1)
RT_High_sRNA341	AAAAGAGTGGTCCACTGTATAATT	10.05 GSM409313(Root Apex 1)
RT_High_sRNA342	AAAAGAGTGTAGCCTAACAAAAAT	10.05 GSM409313(Root Apex 1)
RT_High_sRNA343	AAAAGATAACGCAGGTGTCCTAA	10.05 GSM409313(Root Apex 1)
RT_High_sRNA344	AAAAGATAAGGTTAAAAATGGTAG	10.05 GSM409313(Root Apex 1)
RT_High_sRNA345	AAAAGATACATCAAGGTACCAAATC	10.05 GSM409313(Root Apex 1)
RT_High_sRNA346	AAAAGATCACACGCGAAATGGGCC	10.05 GSM409313(Root Apex 1)
RT_High_sRNA347	AAAAGATCCGTGTCACGATTTACA	20.11 GSM409313(Root Apex 1)
RT_High_sRNA348	AAAAGATCCTCCACGTCCGCTCTC	20.11 GSM409313(Root Apex 1)
RT_High_sRNA349	AAAAGATGACCTAGTTATTTGTGTC	10.05 GSM409313(Root Apex 1)
RT_High_sRNA350	AAAAGATGAGGTTGCTACAACATG	10.05 GSM409313(Root Apex 1)
RT_High_sRNA351	AAAAGATGATGATGTCACGATGAC	10.05 GSM409313(Root Apex 1)
RT_High_sRNA352	AAAAGATGCAATCGATACAAATAG	10.05 GSM409313(Root Apex 1)
RT_High_sRNA353	AAAAGATGGATAGTGCGAAAAGAC	10.05 GSM409313(Root Apex 1)
RT_High_sRNA354	AAAAGATGGCACCACAATATGGAC	10.05 GSM409313(Root Apex 1)
RT_High_sRNA355	AAAAGATGTGCTGCTGACATATGG	10.05 GSM409313(Root Apex 1)
RT_High_sRNA356	AAAAGATGTTGTCTCGTTACATA	10.05 GSM409313(Root Apex 1)
RT_High_sRNA357	AAAAGATTAGCCTCGCAATTCAGC	10.05 GSM409313(Root Apex 1)
RT_High_sRNA358	AAAAGATTAGGAATACATTTGTGA	10.05 GSM409313(Root Apex 1)
RT_High_sRNA359	AAAAGATTAGTCTACGGTTGATGG	10.05 GSM409313(Root Apex 1)
RT_High_sRNA360	AAAAGATTTAGGTACATGTGATA	10.05 GSM409313(Root Apex 1)
RT_High_sRNA361	AAAAGATTTTATAGAGTGTGTC	10.05 GSM409313(Root Apex 1)
RT_High_sRNA362	AAAAGATTTTGGGTGGATATAACA	10.05 GSM409313(Root Apex 1)
RT_High_sRNA363	AAAAGCAAATCTATGGGACGGAGA	10.05 GSM409313(Root Apex 1)
RT_High_sRNA364	AAAAGCAATAGGATGTCCATCTTG	10.05 GSM409313(Root Apex 1)
RT_High_sRNA365	AAAAGCAATGCGGTGCTAAAAAAG	10.05 GSM409313(Root Apex 1)
RT_High_sRNA366	AAAAGCACGGTGCATTGACTATAG	20.11 GSM409313(Root Apex 1)
RT_High_sRNA367	AAAAGCATGTGGGGCTGTTGATGC	10.05 GSM409313(Root Apex 1)
RT_High_sRNA368	AAAAGCCACATCACATGTCTATGC	10.05 GSM409313(Root Apex 1)
RT_High_sRNA369	AAAAGCCATGATAGAAAAAGGTGAA	10.05 GSM409313(Root Apex 1)
RT_High_sRNA370	AAAAGCCGATCAAAATTTATCAAA	10.05 GSM409313(Root Apex 1)
RT_High_sRNA371	AAAAGCCTGGGATTGTTGTGATCCA	20.11 GSM409313(Root Apex 1)
RT_High_sRNA372	AAAAGCGATATATTAACCGGAGAA	10.05 GSM409313(Root Apex 1)
RT_High_sRNA373	AAAAGCGTCCGATTGATATATGG	10.05 GSM409313(Root Apex 1)
RT_High_sRNA374	AAAAGCGTGCCATAAAAATCTTAA	10.05 GSM409313(Root Apex 1)
RT_High_sRNA375	AAAAGCTAAACTGATTGGGGACCT	10.05 GSM409313(Root Apex 1)
RT_High_sRNA376	AAAAGCTAACTTAGATGCGGATGG	10.05 GSM409313(Root Apex 1)
RT_High_sRNA377	AAAAGCTGGTGGTACGATCGACTC	10.05 GSM409313(Root Apex 1)
RT_High_sRNA378	AAAAGGAAACTAACAAACTATTCC	10.05 GSM409313(Root Apex 1)
RT_High_sRNA379	AAAAGGAAATATTTTAAATGGGTC	10.05 GSM409313(Root Apex 1)
RT_High_sRNA380	AAAAGGAAATTTTTAGGTGTCAC	10.05 GSM409313(Root Apex 1)
RT_High_sRNA381	AAAAGGAAATTTTTGGGTGTCAC	10.05 GSM409313(Root Apex 1)
RT_High_sRNA382	AAAAGGAACTACAGAGAGAGATGG	10.05 GSM409313(Root Apex 1)
RT_High_sRNA383	AAAAGGAGCGTGATATTGATAGGA	20.11 GSM409313(Root Apex 1)
RT_High_sRNA384	AAAAGGAGGATACAATGATGACG	10.05 GSM409313(Root Apex 1)
RT_High_sRNA385	AAAAGGCAACAAATCGGTGGGTAC	20.11 GSM409313(Root Apex 1)
RT_High_sRNA386	AAAAGGCTTAGGTGGTGTTTAGA	10.05 GSM409313(Root Apex 1)
RT_High_sRNA387	AAAAGGGGGTGTATTACAATCAGC	20.11 GSM409313(Root Apex 1)
RT_High_sRNA388	AAAAGGGTAACGGGCATATTTGA	80.43 GSM409313(Root Apex 1)
RT_High_sRNA389	AAAAGGGTCTATAGCCTAGTGGTT	10.05 GSM409313(Root Apex 1)
RT_High_sRNA390	AAAAGGGTGAATAGCCAAAGTGGTC	10.05 GSM409313(Root Apex 1)
RT_High_sRNA391	AAAAGGGTGTTTAGATTCAGGGAT	10.05 GSM409313(Root Apex 1)
RT_High_sRNA392	AAAAGGTAAGTGTGTGCTGGTGGA	10.05 GSM409313(Root Apex 1)
RT_High_sRNA393	AAAAGGTACAGAGTTGGTGGAAA	10.05 GSM409313(Root Apex 1)
RT_High_sRNA394	AAAAGGTAGCCAATGATGTGAGG	10.05 GSM409313(Root Apex 1)
RT_High_sRNA395	AAAAGGTGAACGGTGTGGAAGTAGAA	10.05 GSM409313(Root Apex 1)
RT_High_sRNA396	AAAAGGTGAGTCGTTAGTAAATGA	10.05 GSM409313(Root Apex 1)
RT_High_sRNA397	AAAAGGTGCAACTCTCTCCGTAAA	20.11 GSM409313(Root Apex 1)
RT_High_sRNA398	AAAAGGTGCAAGGGCATTTCGGTC	10.05 GSM409313(Root Apex 1)
RT_High_sRNA399	AAAAGGTGCCGTATCTTGATTACA	10.05 GSM409313(Root Apex 1)
RT_High_sRNA400	AAAAGGTGCTAGTTAATTGTATGC	10.05 GSM409313(Root Apex 1)
RT_High_sRNA401	AAAAGGTGGAGCACTATTGCAGGT	10.05 GSM409313(Root Apex 1)
RT_High_sRNA402	AAAAGGTGGGGGCTAATGTTTAG	10.05 GSM409313(Root Apex 1)
RT_High_sRNA403	AAAAGGTGTACTAATTGTTGTGGT	10.05 GSM409313(Root Apex 1)
RT_High_sRNA404	AAAAGGTTAAATGCCCCGATGAAC	10.05 GSM409313(Root Apex 1)
RT_High_sRNA405	AAAAGTAAAGTGCATTGGCGGTCC	10.05 GSM409313(Root Apex 1)
RT_High_sRNA406	AAAAGTAAATGGTGTAGTGATGAT	10.05 GSM409313(Root Apex 1)
RT_High_sRNA407	AAAAGTAACACTAGCTTAGGATGC	10.05 GSM409313(Root Apex 1)
RT_High_sRNA408	AAAAGTAAGGTGATATGACTTTAA	10.05 GSM409313(Root Apex 1)
RT_High_sRNA409	AAAAGTAATAGGTAGCTGAATGGA	10.05 GSM409313(Root Apex 1)
RT_High_sRNA410	AAAAGTAATAGTTGGTGTTTAGAT	20.11 GSM409313(Root Apex 1)
RT_High_sRNA411	AAAAGTACCCGATTGAGATATGGTC	10.05 GSM409313(Root Apex 1)
RT_High_sRNA412	AAAAGTACCTTCCAATGATGGCCA	10.05 GSM409313(Root Apex 1)
RT_High_sRNA413	AAAAGTACTAAAATTTAGGGATGC	10.05 GSM409313(Root Apex 1)
RT_High_sRNA414	AAAAGTACTGATTGGTGTTTAGAT	10.05 GSM409313(Root Apex 1)
RT_High_sRNA415	AAAAGTAGGGATGCAAGTGGGTAG	10.05 GSM409313(Root Apex 1)
RT_High_sRNA416	AAAAGTAGTAATGGTGATAGGTAG	10.05 GSM409313(Root Apex 1)
RT_High_sRNA417	AAAAGTAGTACGAATTGGATGGCA	10.05 GSM409313(Root Apex 1)
RT_High_sRNA418	AAAAGTAGTTGTGCCTTATATTAT	10.05 GSM409313(Root Apex 1)/16.03 GSM409314(Root Apex 2)
RT_High_sRNA419	AAAAGTAGTTTTCGGGTATGCTA	10.05 GSM409313(Root Apex 1)
RT_High_sRNA420	AAAAGTATACCGCCTACGACGTCC	10.05 GSM409313(Root Apex 1)
RT_High_sRNA421	AAAAGTATTAGTTGGTGTTTAGA	10.05 GSM409313(Root Apex 1)
RT_High_sRNA422	AAAAGTATTTGTGCCAAAAATTACAA	10.05 GSM409313(Root Apex 1)
RT_High_sRNA423	AAAAGTCAACGGTGTCAAACATT	10.05 GSM409313(Root Apex 1)
RT_High_sRNA424	AAAAGTCAACGGTGTCAAACATTTT	10.05 GSM409313(Root Apex 1)
RT_High_sRNA425	AAAAGTCAACGGTGTCAAATAAAAC	10.05 GSM409313(Root Apex 1)
RT_High_sRNA426	AAAAGTCAACGGTGTCATATATTAA	10.05 GSM409313(Root Apex 1)
RT_High_sRNA427	AAAAGTCAACGGTGTCATATATTTA	321.72 GSM409313(Root Apex 1)/32.06 GSM409314(Root Apex 2)
RT_High_sRNA428	AAAAGTCAATGGCGTCCTACATTAA	10.05 GSM409313(Root Apex 1)
RT_High_sRNA429	AAAAGTCAATGGTGTCAAATATTT	10.05 GSM409313(Root Apex 1)
RT_High_sRNA430	AAAAGTCAATGGTGTTATTAAAGT	20.11 GSM409313(Root Apex 1)
RT_High_sRNA431	AAAAGTCAGCGGTGTCAAACATTT	10.05 GSM409313(Root Apex 1)
RT_High_sRNA432	AAAAGTCCTACATAACAATATAGT	10.05 GSM409313(Root Apex 1)
RT_High_sRNA433	AAAAGTCTAAGCCTAAACAAACA	10.05 GSM409313(Root Apex 1)
RT_High_sRNA434	AAAAGTCTAAGCCTAAACAAATAA	10.05 GSM409313(Root Apex 1)
RT_High_sRNA435	AAAAGTCTAAGCCTAAATACATAA	10.05 GSM409313(Root Apex 1)
RT_High_sRNA436	AAAAGTCTACTAATAAGGCTGCAT	20.11 GSM409313(Root Apex 1)
RT_High_sRNA437	AAAAGTCTTACAATATGAAATGGA	10.05 GSM409313(Root Apex 1)
RT_High_sRNA438	AAAAGTGAATGGTGGAGGGTTGTG	10.05 GSM409313(Root Apex 1)
RT_High_sRNA439	AAAAGTGAGGTGTACAATTAAGGG	10.05 GSM409313(Root Apex 1)
RT_High_sRNA440	AAAAGTGATGCCGTCGTCTATCAG	10.05 GSM409313(Root Apex 1)
RT_High_sRNA441	AAAAGTGCATTAGAAAATTATTA	10.05 GSM409313(Root Apex 1)
RT_High_sRNA442	AAAAGTGCCACTTCAGATTGGAGT	10.05 GSM409313(Root Apex 1)
RT_High_sRNA443	AAAAGTGCCCGTGCGTTGCACCGG	20.11 GSM409313(Root Apex 1)
RT_High_sRNA444	AAAAGTGCCGGTAAAAATATCTTT	10.05 GSM409313(Root Apex 1)
RT_High_sRNA445	AAAAGTGCGAACGGTACCGGCGAG	10.05 GSM409313(Root Apex 1)
RT_High_sRNA446	AAAAGTGCTAATACTATATGTGTA	10.05 GSM409313(Root Apex 1)
RT_High_sRNA447	AAAAGTGCTTAGTTTAGGGGTGAG	10.05 GSM409313(Root Apex 1)
RT_High_sRNA448	AAAAGTGCTTTGGGACCACTCCCT	10.05 GSM409313(Root Apex 1)
RT_High_sRNA449	AAAAGTGGATGCCGTCCTTACCTA	10.05 GSM409313(Root Apex 1)
RT_High_sRNA450	AAAAGTGGATGGGTTTACGGACAA	10.05 GSM409313(Root Apex 1)
RT_High_sRNA451	AAAAGTGGGTAGTAAGGAGTCGTA	10.05 GSM409313(Root Apex 1)
RT_High_sRNA452	AAAAGTGGTGTTTGTATTGAAAGA	10.05 GSM409313(Root Apex 1)
RT_High_sRNA453	AAAAGTGGTTGTGCCTTATATTA	10.05 GSM409313(Root Apex 1)
RT_High_sRNA454	AAAAGTGTAAGTGGGGTGCTATGT	10.05 GSM409313(Root Apex 1)
RT_High_sRNA455	AAAAGTGTCAACAGGTGACGGTAG	10.05 GSM409313(Root Apex 1)
RT_High_sRNA456	AAAAGTGTCGAACAAAGGTGATAA	10.05 GSM409313(Root Apex 1)
RT_High_sRNA457	AAAAGTGTGCCACGAAAATCTTAA	10.05 GSM409313(Root Apex 1)
RT_High_sRNA458	AAAAGTGTGCCACTAACCAAACGAA	10.05 GSM409313(Root Apex 1)
RT_High_sRNA459	AAAAGTGTGCCCAAGAATACAATA	10.05 GSM409313(Root Apex 1)
RT_High_sRNA460	AAAAGTGTTTGTGCCTTATATTA	10.05 GSM409313(Root Apex 1)
RT_High_sRNA461	AAAAGTTAAAAGTTTATGTGTGT	10.05 GSM409313(Root Apex 1)
RT_High_sRNA462	AAAAGTTAACGGTGTCAAACATTT	10.05 GSM409313(Root Apex 1)
RT_High_sRNA463	AAAAGTTACCCTCAAATTCGATGG	10.05 GSM409313(Root Apex 1)
RT_High_sRNA464	AAAAGTTAGAAGTTTGTGTGTGAC	10.05 GSM409313(Root Apex 1)
RT_High_sRNA465	AAAAGTTAGCGGTGTCAAACAATT	10.05 GSM409313(Root Apex 1)
RT_High_sRNA466	AAAAGTTAGGAGTTTATGTGTGTA	10.05 GSM409313(Root Apex 1)
RT_High_sRNA467	AAAAGTTCAACTTCTACATCTTGC	10.05 GSM409313(Root Apex 1)
RT_High_sRNA468	AAAAGTTGAACTTTAATGTGTCTG	10.05 GSM409313(Root Apex 1)
RT_High_sRNA469	AAAAGTTGATGGGTGTAAAACGTC	10.05 GSM409313(Root Apex 1)
RT_High_sRNA470	AAAAGTTGCCAGCGTTGATTCATTA	10.05 GSM409313(Root Apex 1)
RT_High_sRNA471	AAAAGTTGCTATATTTTGGGATGG	10.05 GSM409313(Root Apex 1)
RT_High_sRNA472	AAAAGTTGCTCTAAAATATCAGATT	10.05 GSM409313(Root Apex 1)
RT_High_sRNA473	AAAAGTTGCTGTTTGTGGTCCGTA	10.05 GSM409313(Root Apex 1)
RT_High_sRNA474	AAAAGTTGGAAGTTTGTGTGTGT	20.11 GSM409313(Root Apex 1)
RT_High_sRNA475	AAAAGTTGGAGCCTCTTTCTATGC	10.05 GSM409313(Root Apex 1)
RT_High_sRNA476	AAAAGTTGGAGCCTCTTTCTATGCC	10.05 GSM409313(Root Apex 1)
RT_High_sRNA477	AAAAGTTGTAAGTTTATGTGCGTA	10.05 GSM409313(Root Apex 1)
RT_High_sRNA478	AAAAGTTGTGTGTATGACAGGTTGA	10.05 GSM409313(Root Apex 1)
RT_High_sRNA479	AAAAGTTGTGTGTGTATGATAGAT	10.05 GSM409313(Root Apex 1)
RT_High_sRNA480	AAAAGTTGTTATATTTTAGGATGG	10.05 GSM409313(Root Apex 1)
RT_High_sRNA481	AAAAGTTGTTATATTTTGGGATGA	10.05 GSM409313(Root Apex 1)
RT_High_sRNA482	AAAAGTTTAAGCCTAAACAAACAA	10.05 GSM409313(Root Apex 1)
RT_High_sRNA483	AAAAGTTTTAGCGTGTCATATCA	10.05 GSM409313(Root Apex 1)
RT_High_sRNA484	AAAAGTTTTGGCGTGTCACATCGA	10.05 GSM409313(Root Apex 1)
RT_High_sRNA485	AAAAGTTTTTGGGTGGTTCAAAGT	10.05 GSM409313(Root Apex 1)
RT_High_sRNA486	AAAATAAAATTGGTACGTAGTGGA	10.05 GSM409313(Root Apex 1)
RT_High_sRNA487	AAAATAAACTAATTACACAGATTGC	10.05 GSM409313(Root Apex 1)
RT_High_sRNA488	AAAATAAAGGTATTTTGGTCTGC	10.05 GSM409313(Root Apex 1)
RT_High_sRNA489	AAAATAACAAATGTGGTTTCCGTA	10.05 GSM409313(Root Apex 1)
RT_High_sRNA490	AAAATAACTAATTACACAGATTGC	10.05 GSM409313(Root Apex 1)
RT_High_sRNA491	AAAATAACTCGTGACTAGTTCTCC	10.05 GSM409313(Root Apex 1)
RT_High_sRNA492	AAAATAAGGCACCCGTCTCGATGC	10.05 GSM409313(Root Apex 1)
RT_High_sRNA493	AAAATAAGGGTGTATTTAGTTCGC	10.05 GSM409313(Root Apex 1)
RT_High_sRNA494	AAAATAAGGTGCTATCTATAAAAC	10.05 GSM409313(Root Apex 1)
RT_High_sRNA495	AAAATAAGTGCAGCTATGAGTTTC	10.05 GSM409313(Root Apex 1)
RT_High_sRNA496	AAAATAATAAAAATCATAGGGTCC	10.05 GSM409313(Root Apex 1)
RT_High_sRNA497	AAAATAATATTGCATCGAAGGTGT	10.05 GSM409313(Root Apex 1)
RT_High_sRNA498	AAAATAATCTGACGGGTGTCCAAC	10.05 GSM409313(Root Apex 1)
RT_High_sRNA499	AAAATAATGACAGCTCTGCTTCACGCA	10.05 GSM409313(Root Apex 1)
RT_High_sRNA500	AAAATACATACAGAATGCTACGAA	20.11 GSM409313(Root Apex 1)
RT_High_sRNA501	AAAATACCCCTCCTCTATTGTGTC	10.05 GSM409313(Root Apex 1)
RT_High_sRNA502	AAAATACGGTGAATGGTGGCAAACT	10.05 GSM409313(Root Apex 1)
RT_High_sRNA503	AAAATACTACATATATTCGGTTGG	10.05 GSM409313(Root Apex 1)
RT_High_sRNA504	AAAATAGAAAAGTAATGCAGTGCC	10.05 GSM409313(Root Apex 1)
RT_High_sRNA505	AAAATAGAATTAGGGTGTGTTTGA	10.05 GSM409313(Root Apex 1)
RT_High_sRNA506	AAAATAGAGGTAGTAGTTGATAGC	10.05 GSM409313(Root Apex 1)
RT_High_sRNA507	AAAATAGAGTCGGAGTTTGATTGA	10.05 GSM409313(Root Apex 1)
RT_High_sRNA508	AAAATAGATAGGTGATACCATTAG	20.11 GSM409313(Root Apex 1)
RT_High_sRNA509	AAAATAGCAAAAGGTGCTATAAAA	10.05 GSM409313(Root Apex 1)
RT_High_sRNA510	AAAATAGCAGGCACCGCTTAAGTG	10.05 GSM409313(Root Apex 1)
RT_High_sRNA511	AAAATAGCCAAAAACGGTATGGTC	10.05 GSM409313(Root Apex 1)
RT_High_sRNA512	AAAATAGCCAAAAACGTTACGGTC	10.05 GSM409313(Root Apex 1)
RT_High_sRNA513	AAAATAGCCCCAAGTTGTTTGGAT	10.05 GSM409313(Root Apex 1)
RT_High_sRNA514	AAAATAGCCTAGGGGTTATGGAAT	10.05 GSM409313(Root Apex 1)
RT_High_sRNA515	AAAATAGGAGTGGAGTTGGGTGGA	10.05 GSM409313(Root Apex 1)
RT_High_sRNA516	AAAATAGGCTAGACTAGTAATTGC	10.05 GSM409313(Root Apex 1)
RT_High_sRNA517	AAAATAGGTCCCATGGCAGTATGC	10.05 GSM409313(Root Apex 1)
RT_High_sRNA518	AAAATAGGTGCATAACGGAGATAC	30.16 GSM409313(Root Apex 1)
RT_High_sRNA519	AAAATAGGTGTCACATCGGATGTT	10.05 GSM409313(Root Apex 1)
RT_High_sRNA520	AAAATAGTAATGGTGATAGATAG	10.05 GSM409313(Root Apex 1)
RT_High_sRNA521	AAAATAGTGGGTCCACCGGTTA	10.05 GSM409313(Root Apex 1)
RT_High_sRNA522	AAAATAGTGTGTTCGGTGTCCAGC	10.05 GSM409313(Root Apex 1)
RT_High_sRNA523	AAAATATAAACATTTTTAGGACGC	20.11 GSM409313(Root Apex 1)
RT_High_sRNA524	AAAATATAAATCGGGGTGAAGTTC	10.05 GSM409313(Root Apex 1)
RT_High_sRNA525	AAAATATAACAACTTTTAGCTATG	10.05 GSM409313(Root Apex 1)
RT_High_sRNA526	AAAATATAAGAACCTATGACCGGA	10.05 GSM409313(Root Apex 1)
RT_High_sRNA527	AAAATATAAGAGATTTTAGGTGGA	10.05 GSM409313(Root Apex 1)
RT_High_sRNA528	AAAATATAATGATACTAGCCGCAC	10.05 GSM409313(Root Apex 1)
RT_High_sRNA529	AAAATATAGAAAAGTTGCCTTTAA	10.05 GSM409313(Root Apex 1)
RT_High_sRNA530	AAAATATATGGGTGATTTGTTGCA	10.05 GSM409313(Root Apex 1)
RT_High_sRNA531	AAAATATATGTACTTAAGTGCCAA	10.05 GSM409313(Root Apex 1)
RT_High_sRNA532	AAAATATATTCGGTACCTCCTCAA	10.05 GSM409313(Root Apex 1)
RT_High_sRNA533	AAAATATCGGGTAATATGGTTCAA	10.05 GSM409313(Root Apex 1)
RT_High_sRNA534	AAAATATCTCGGTGCAAATCTTAG	10.05 GSM409313(Root Apex 1)
RT_High_sRNA535	AAAATATCTGGTGGTCATCAATGC	10.05 GSM409313(Root Apex 1)
RT_High_sRNA536	AAAATATGCCTACATTTAATTTGC	10.05 GSM409313(Root Apex 1)
RT_High_sRNA537	AAAATATGGCGCCATAAATATAGC	10.05 GSM409313(Root Apex 1)
RT_High_sRNA538	AAAATATGGTAATTAGCTGCTGG	10.05 GSM409313(Root Apex 1)
RT_High_sRNA539	AAAATATGGTGCGAGCGGAAAAGA	10.05 GSM409313(Root Apex 1)
RT_High_sRNA540	AAAATATGGTGTTGGAAAAATGAC	10.05 GSM409313(Root Apex 1)
RT_High_sRNA541	AAAATATTACGCACATGTGGGTGG	10.05 GSM409313(Root Apex 1)
RT_High_sRNA542	AAAATATTACTGACGGTCGGCCT	10.05 GSM409313(Root Apex 1)
RT_High_sRNA543	AAAATATTGTCTCCGGTGTCCTAT	10.05 GSM409313(Root Apex 1)
RT_High_sRNA544	AAAATATTGTCTTCGGTGTCCTAT	10.05 GSM409313(Root Apex 1)
RT_High_sRNA545	AAAATCAAACTCGGTAGCTATTAA	10.05 GSM409313(Root Apex 1)
RT_High_sRNA546	AAAATCAACCTCGTACTATGATGA	10.05 GSM409313(Root Apex 1)
RT_High_sRNA547	AAAATCAACGGTGAGATTAGATAA	10.05 GSM409313(Root Apex 1)
RT_High_sRNA548	AAAATCAACGGTGTCAAACATTTA	10.05 GSM409313(Root Apex 1)
RT_High_sRNA549	AAAATCAAGGAGCCTCGTATAGAA	10.05 GSM409313(Root Apex 1)
RT_High_sRNA550	AAAATCAAGGGGTAGATGTTTTGC	10.05 GSM409313(Root Apex 1)
RT_High_sRNA551	AAAATCAATGGTGAGATTAGATATT	20.11 GSM409313(Root Apex 1)
RT_High_sRNA552	AAAATCAATGGTGTCATACGTTAA	10.05 GSM409313(Root Apex 1)
RT_High_sRNA553	AAAATCAGTGCAAAAGATGTCCC	20.11 GSM409313(Root Apex 1)
RT_High_sRNA554	AAAATCAGTGGCAAATCATATACC	10.05 GSM409313(Root Apex 1)
RT_High_sRNA555	AAAATCATAAGCTGCAGTTAGGAG	10.05 GSM409313(Root Apex 1)
RT_High_sRNA556	AAAATCATAGTGTCCTGTAGCAAA	10.05 GSM409313(Root Apex 1)
RT_High_sRNA557	AAAATCCGGTGCGTGAAAATGGCG	10.05 GSM409313(Root Apex 1)
RT_High_sRNA558	AAAATCCGGTGCGTGCAAACGGCG	10.05 GSM409313(Root Apex 1)
RT_High_sRNA559	AAAATCCTAGGTGAAGATGTGACT	10.05 GSM409313(Root Apex 1)
RT_High_sRNA560	AAAATCGAAGCTGAAGAGATGGCC	10.05 GSM409313(Root Apex 1)
RT_High_sRNA561	AAAATCGAATTTGGTGTAAAGTT	10.05 GSM409313(Root Apex 1)
RT_High_sRNA562	AAAATCGAGCTTTTTAAAACTGATGGTT	10.05 GSM409313(Root Apex 1)
RT_High_sRNA563	AAAATCGATTTTTACGTGCGGACC	10.05 GSM409313(Root Apex 1)
RT_High_sRNA564	AAAATCGCTTATATTAGAGGATGG	10.05 GSM409313(Root Apex 1)
RT_High_sRNA565	AAAATCGGTGGCCTATGCTATAG	20.11 GSM409313(Root Apex 1)
RT_High_sRNA566	AAAATCGTCTAGCCCACCATCTT	10.05 GSM409313(Root Apex 1)
RT_High_sRNA567	AAAATCTAAACTTTGTGCTGAACTA	10.05 GSM409313(Root Apex 1)
RT_High_sRNA568	AAAATCTAGACGGTTTGGTGCAGC	10.05 GSM409313(Root Apex 1)
RT_High_sRNA569	AAAATCTATGCTTAAACTGCTTAT	10.05 GSM409313(Root Apex 1)
RT_High_sRNA570	AAAATCTCATACACATTGTGCTGC	10.05 GSM409313(Root Apex 1)
RT_High_sRNA571	AAAATCTGATGTGGCCACATTTTG	10.05 GSM409313(Root Apex 1)
RT_High_sRNA572	AAAATCTGATTAGGGGCCAATTAA	10.05 GSM409313(Root Apex 1)
RT_High_sRNA573	AAAATCTTAAAAGTTTGGGTATGC	10.05 GSM409313(Root Apex 1)
RT_High_sRNA574	AAAATCTTAGACCTAAAGTTGTGC	10.05 GSM409313(Root Apex 1)
RT_High_sRNA575	AAAATCTTTAGGTGCCACATCGG	10.05 GSM409313(Root Apex 1)
RT_High_sRNA576	AAAATGAAAATTTTTAGGTGTCAC	10.05 GSM409313(Root Apex 1)
RT_High_sRNA577	AAAATGAACGGTGGAGGGTTGTGA	10.05 GSM409313(Root Apex 1)
RT_High_sRNA578	AAAATGAACTAAGAAGCCAGAAGCT	10.05 GSM409313(Root Apex 1)
RT_High_sRNA579	AAAATGAATGGTCAAACATGTGTT	10.05 GSM409313(Root Apex 1)
RT_High_sRNA580	AAAATGAATGGTCAAACGTTGAGA	10.05 GSM409313(Root Apex 1)
RT_High_sRNA581	AAAATGAATTTTACAGGCGGTGATC	10.05 GSM409313(Root Apex 1)
RT_High_sRNA582	AAAATGACAAAAAGTGCTCCAAA	10.05 GSM409313(Root Apex 1)
RT_High_sRNA583	AAAATGACTTACATGGTAAAACGG	10.05 GSM409313(Root Apex 1)
RT_High_sRNA584	AAAATGAGAAATAAGGTGATGGGAC	10.05 GSM409313(Root Apex 1)
RT_High_sRNA585	AAAATGAGATATATGGCCATGGTC	10.05 GSM409313(Root Apex 1)
RT_High_sRNA586	AAAATGAGGCCTATTCTAAACATA	10.05 GSM409313(Root Apex 1)
RT_High_sRNA587	AAAATGAGGTGAGCTATTAGTACA	10.05 GSM409313(Root Apex 1)
RT_High_sRNA588	AAAATGAGTAACACTGGTGGTCTA	10.05 GSM409313(Root Apex 1)
RT_High_sRNA589	AAAATGAGTGATCTAATAGTGCAA	10.05 GSM409313(Root Apex 1)
RT_High_sRNA590	AAAATGAGTTCGGGCGGTGTCATA	10.05 GSM409313(Root Apex 1)
RT_High_sRNA591	AAAATGATGGAGAGCTTATGAAGGT	10.05 GSM409313(Root Apex 1)
RT_High_sRNA592	AAAATGATGTGGCAGGTGAATAAA	10.05 GSM409313(Root Apex 1)
RT_High_sRNA593	AAAATGCATATGTAGGACCTAGAA	10.05 GSM409313(Root Apex 1)
RT_High_sRNA594	AAAATGCCACTGAACTACCCCTTC	10.05 GSM409313(Root Apex 1)
RT_High_sRNA595	AAAATGCCAGTGCTCAAATGCCAC	10.05 GSM409313(Root Apex 1)
RT_High_sRNA596	AAAATGCCGACTGGGTTGCCACGC	30.16 GSM409313(Root Apex 1)
RT_High_sRNA597	AAAATGCCTGATTGAGATATGGTC	10.05 GSM409313(Root Apex 1)
RT_High_sRNA598	AAAATGCTAACATGTACTATTCAA	10.05 GSM409313(Root Apex 1)
RT_High_sRNA599	AAAATGCTCGTTCTAGTGCACGAA	10.05 GSM409313(Root Apex 1)
RT_High_sRNA600	AAAATGCTTACATTTTGGGATGGA	10.05 GSM409313(Root Apex 1)
RT_High_sRNA601	AAAATGCTTGTTTTGGTGCTTGAA	10.05 GSM409313(Root Apex 1)
RT_High_sRNA602	AAAATGGAGCAACTAACAGTGTGC	10.05 GSM409313(Root Apex 1)
RT_High_sRNA603	AAAATGGAGCACGATTTTCGCAGA	10.05 GSM409313(Root Apex 1)
RT_High_sRNA604	AAAATGGATTCGCCTCATCTCAAT	10.05 GSM409313(Root Apex 1)
RT_High_sRNA605	AAAATGGCCTTACCAATGTTTGGG	10.05 GSM409313(Root Apex 1)
RT_High_sRNA606	AAAATGGGAGCGAAACTGGGTGTA	10.05 GSM409313(Root Apex 1)
RT_High_sRNA607	AAAATGGTACGTCCTATTGCGGT	10.05 GSM409313(Root Apex 1)
RT_High_sRNA608	AAAATGGTCCGGACGGATGGAAAC	10.05 GSM409313(Root Apex 1)
RT_High_sRNA609	AAAATGGTGCAATCGATTCACAGA	10.05 GSM409313(Root Apex 1)
RT_High_sRNA610	AAAATGTCCGTGCGTTACAACTGG	10.05 GSM409313(Root Apex 1)
RT_High_sRNA611	AAAATGTCTAAGCCTAAACAAAC	10.05 GSM409313(Root Apex 1)
RT_High_sRNA612	AAAATGTGCGCACGAAAAACAATG	10.05 GSM409313(Root Apex 1)
RT_High_sRNA613	AAAATGTGTTTGATTTGTTGCCT	10.05 GSM409313(Root Apex 1)
RT_High_sRNA614	AAAATGTTGACTGGATTGCCACGT	10.05 GSM409313(Root Apex 1)
RT_High_sRNA615	AAAATGTTGCATATATTCAGTTG	10.05 GSM409313(Root Apex 1)
RT_High_sRNA616	AAAATGTTGTTGTGCCATCTTCAA	20.11 GSM409313(Root Apex 1)
RT_High_sRNA617	AAAATGTTTGGGTGTCACATCGG	20.11 GSM409313(Root Apex 1)
RT_High_sRNA618	AAAATGTTTGGGTGTCACATCGGA	10.05 GSM409313(Root Apex 1)
RT_High_sRNA619	AAAATGTTTTATGAGGTGATTTGG	10.05 GSM409313(Root Apex 1)
RT_High_sRNA620	AAAATTAAAAATTTATGTGTGTAG	10.05 GSM409313(Root Apex 1)
RT_High_sRNA621	AAAATTAAACGATTGTGTCGACAA	10.05 GSM409313(Root Apex 1)
RT_High_sRNA622	AAAATTAAAGAGGAGGCCAAAACA	10.05 GSM409313(Root Apex 1)
RT_High_sRNA623	AAAATTAACGGTGTCATATATTAA	10.05 GSM409313(Root Apex 1)
RT_High_sRNA624	AAAATTAACTGAGGTGTAAAATGAC	10.05 GSM409313(Root Apex 1)
RT_High_sRNA625	AAAATTAAGGGACCTCAGATGAAC	10.05 GSM409313(Root Apex 1)
RT_High_sRNA626	AAAATTACCGGCAATGTGAAAAAC	10.05 GSM409313(Root Apex 1)
RT_High_sRNA627	AAAATTAGAGGTACCGTGTAATAA	10.05 GSM409313(Root Apex 1)
RT_High_sRNA628	AAAATTAGGAAGGTAGCCCGCGCA	10.05 GSM409313(Root Apex 1)
RT_High_sRNA629	AAAATTAGGGGACTCAATTACACA	10.05 GSM409313(Root Apex 1)
RT_High_sRNA630	AAAATTAGGGGCCTCCAAAAAATG	10.05 GSM409313(Root Apex 1)
RT_High_sRNA631	AAAATTAGGTGTCACATCGGATGT	10.05 GSM409313(Root Apex 1)
RT_High_sRNA632	AAAATTAGTGTAAAATTTGGTATC	10.05 GSM409313(Root Apex 1)
RT_High_sRNA633	AAAATTATTTTAGTTCCGGTCGAT	10.05 GSM409313(Root Apex 1)
RT_High_sRNA634	AAAATTCAAATAAGACGAATGGTC	10.05 GSM409313(Root Apex 1)
RT_High_sRNA635	AAAATTCATCTGTGTCGGGCCAAC	10.05 GSM409313(Root Apex 1)
RT_High_sRNA636	AAAATTCGCTCATATGGAAATTTGA	10.05 GSM409313(Root Apex 1)
RT_High_sRNA637	AAAATTCGGGTGCTGACGTCTGAT	10.05 GSM409313(Root Apex 1)
RT_High_sRNA638	AAAATTCTGTAGTGGTGACTGTGA	10.05 GSM409313(Root Apex 1)
RT_High_sRNA639	AAAATTGAAACGATGTGATGGAAA	10.05 GSM409313(Root Apex 1)
RT_High_sRNA640	AAAATTGAAATGGTGTGATGGAAA	10.05 GSM409313(Root Apex 1)
RT_High_sRNA641	AAAATTGAAGGGGGCTTAGGGGGGTA	10.05 GSM409313(Root Apex 1)
RT_High_sRNA642	AAAATTGAGCCGGTATATATTGAA	10.05 GSM409313(Root Apex 1)
RT_High_sRNA643	AAAATTGATTCACTGGTGTCATAG	10.05 GSM409313(Root Apex 1)
RT_High_sRNA644	AAAATTGATTTTCACATAGGGTT	10.05 GSM409313(Root Apex 1)
RT_High_sRNA645	AAAATTGGAACGATATGATGGAAAA	10.05 GSM409313(Root Apex 1)
RT_High_sRNA646	AAAATTGGAGCCACACTTTAGCTA	10.05 GSM409313(Root Apex 1)
RT_High_sRNA647	AAAATTGGTAGTGCCAAAATATGC	10.05 GSM409313(Root Apex 1)
RT_High_sRNA648	AAAATTGGTAGTTTATATGTGTAG	10.05 GSM409313(Root Apex 1)
RT_High_sRNA649	AAAATTGGTGCTAAATTATTTGTC	20.11 GSM409313(Root Apex 1)
RT_High_sRNA650	AAAATTGGTTCCTCTGGCAGATGC	20.11 GSM409313(Root Apex 1)
RT_High_sRNA651	AAAATTGTATTACGAGGGTGGAGC	10.05 GSM409313(Root Apex 1)
RT_High_sRNA652	AAAATTGTCCAGATTTATAGGTAG	10.05 GSM409313(Root Apex 1)
RT_High_sRNA653	AAAATTGTGTTTAGATTGAAGCCA	10.05 GSM409313(Root Apex 1)
RT_High_sRNA654	AAAATTGTTATATTTTGGGACGGA	10.05 GSM409313(Root Apex 1)
RT_High_sRNA655	AAAATTGTTCGTGGTGGTCCAAAT	10.05 GSM409313(Root Apex 1)
RT_High_sRNA656	AAAATTGTTGACCAACTTGAACGG	10.05 GSM409313(Root Apex 1)
RT_High_sRNA657	AAAATTTAACGGTGTCAAATATGGT	10.05 GSM409313(Root Apex 1)
RT_High_sRNA658	AAAATTTAGATTCAAGGCGTGCCA	10.05 GSM409313(Root Apex 1)
RT_High_sRNA659	AAAATTTAGCCATTTTGAACAAAA	10.05 GSM409313(Root Apex 1)
RT_High_sRNA660	AAAATTTAGGTACCTCAAGATAA	20.11 GSM409313(Root Apex 1)
RT_High_sRNA661	AAAATTTAGTACGTGTAGCATTGC	10.05 GSM409313(Root Apex 1)
RT_High_sRNA662	AAAATTTAGTGCTACTTATCTCAC	20.11 GSM409313(Root Apex 1)
RT_High_sRNA663	AAAATTTATTAGAGGTGTCGATTA	10.05 GSM409313(Root Apex 1)
RT_High_sRNA664	AAAATTTCAAATAAAACGGATGGT	10.05 GSM409313(Root Apex 1)
RT_High_sRNA665	AAAATTTCACGTGGTTCAATGGTC	10.05 GSM409313(Root Apex 1)
RT_High_sRNA666	AAAATTTGCCTATAATCTACTATC	10.05 GSM409313(Root Apex 1)
RT_High_sRNA667	AAAATTTGTAGGTGTCACATTGGA	10.05 GSM409313(Root Apex 1)
RT_High_sRNA668	AAAATTTTCGATGTGATGTGATGT	10.05 GSM409313(Root Apex 1)
RT_High_sRNA669	AAAATTTTGCAAAATTGATGTGGCA	10.05 GSM409313(Root Apex 1)
RT_High_sRNA670	AAAATTTTGGGTGTCACATCGGAT	10.05 GSM409313(Root Apex 1)
RT_High_sRNA671	AAAATTTTGGTAAGTTCGTAACATT	10.05 GSM409313(Root Apex 1)
RT_High_sRNA672	AAAATTTTGTAAGGTAGTAATGGT	10.05 GSM409313(Root Apex 1)
RT_High_sRNA673	AAAATTTTGTTCTCAGGTAGAGCTA	10.05 GSM409313(Root Apex 1)
RT_High_sRNA674	AAAATTTTTAGGTGTCACATCGGA	20.11 GSM409313(Root Apex 1)
RT_High_sRNA675	AAAATTTTTGAGTGTCACATCGAA	10.05 GSM409313(Root Apex 1)
RT_High_sRNA676	AAAATTTTTGAGTGTCACATTGGA	10.05 GSM409313(Root Apex 1)
RT_High_sRNA677	AAAATTTTTGGGTGTCACATCGGA	10.05 GSM409313(Root Apex 1)
RT_High_sRNA678	AAAATTTTTGGGTGTCACATTAGA	10.05 GSM409313(Root Apex 1)
RT_High_sRNA679	AAACAAAAAGTTGTGTCTAAAGAA	20.11 GSM409313(Root Apex 1)
RT_High_sRNA680	AAACAAAAATTTTTTAGGTGTCA	20.11 GSM409313(Root Apex 1)
RT_High_sRNA681	AAACAAAACACCTACAAACACCC	10.05 GSM409313(Root Apex 1)
RT_High_sRNA682	AAACAAAAGTCTATCCTAGGTTGC	10.05 GSM409313(Root Apex 1)
RT_High_sRNA683	AAACAAAATAGAGAGGGATGCC	10.05 GSM409313(Root Apex 1)
RT_High_sRNA684	AAACAAAATAGGGTGGCGTCTAGG	10.05 GSM409313(Root Apex 1)
RT_High_sRNA685	AAACAAAATTATATTGGTTAAAGC	10.05 GSM409313(Root Apex 1)
RT_High_sRNA686	AAACAAACCCTGGATTTCCGTGCC	10.05 GSM409313(Root Apex 1)
RT_High_sRNA687	AAACAAAGAGGGCCATAAATGAGT	10.05 GSM409313(Root Apex 1)
RT_High_sRNA688	AAACAAAGAGGGCCTAATTTTACT	20.11 GSM409313(Root Apex 1)
RT_High_sRNA689	AAACAAAGAGGGCCTTAATAAAGA	10.05 GSM409313(Root Apex 1)
RT_High_sRNA690	AAACAAAGAGGGCCTTAGTATGGA	10.05 GSM409313(Root Apex 1)
RT_High_sRNA691	AAACAAAGAGTGCCTAATGTTCC	10.05 GSM409313(Root Apex 1)
RT_High_sRNA692	AAACAAAGAGTGCCTTAGAGTGGA	10.05 GSM409313(Root Apex 1)
RT_High_sRNA693	AAACAAAGCATTGCGATGGTCCTC	281.51 GSM409313(Root Apex 1)/1074.04 GSM409314(Root Apex 2)/53.19 GSM409315(Root Apex 3)
RT_High_sRNA694	AAACAAAGGTGCTGGTTTTAGAGAA	10.05 GSM409313(Root Apex 1)
RT_High_sRNA695	AAACAAATAAATTCACGGCTGCA	10.05 GSM409313(Root Apex 1)
RT_High_sRNA696	AAACAAATATTAGACCCCGGTGA	10.05 GSM409313(Root Apex 1)
RT_High_sRNA697	AAACAAATGGTCAAACGTTGGTCA	10.05 GSM409313(Root Apex 1)
RT_High_sRNA698	AAACAACATAGGTGGGTTTGGAAA	10.05 GSM409313(Root Apex 1)
RT_High_sRNA699	AAACAACATGTAGTCTAGTGGTT	10.05 GSM409313(Root Apex 1)
RT_High_sRNA700	AAACAACCACGTAAGTGCATGTCA	10.05 GSM409313(Root Apex 1)
RT_High_sRNA701	AAACAACCAGGACTAAAGATCTAT	10.05 GSM409313(Root Apex 1)
RT_High_sRNA702	AAACAACCCAAGATGTCATGTGGC	30.16 GSM409313(Root Apex 1)
RT_High_sRNA703	AAACAACCCACACAGAATAGTGCG	10.05 GSM409313(Root Apex 1)
RT_High_sRNA704	AAACAACCTAGTACTACGAATCTG	20.11 GSM409313(Root Apex 1)
RT_High_sRNA705	AAACAACCTTCGGATATATGAGGA	10.05 GSM409313(Root Apex 1)
RT_High_sRNA706	AAACAACGATGCCTCAAGAACATA	10.05 GSM409313(Root Apex 1)
RT_High_sRNA707	AAACAAGAGCCGTGCCTTTGGTTG	10.05 GSM409313(Root Apex 1)
RT_High_sRNA708	AAACAAGATGGTGGACCTAAATGT	20.11 GSM409313(Root Apex 1)
RT_High_sRNA709	AAACAAGCATGGTGGTCCGCGCAG	10.05 GSM409313(Root Apex 1)
RT_High_sRNA710	AAACAAGGACTGGAAGGTGGCTGAG	10.05 GSM409313(Root Apex 1)
RT_High_sRNA711	AAACAAGGCCTAAATGGTAGATGC	20.11 GSM409313(Root Apex 1)
RT_High_sRNA712	AAACAAGGGCTAAGCGGTTGTGGC	10.05 GSM409313(Root Apex 1)
RT_High_sRNA713	AAACAAGGGGTGCACTACTATTGA	10.05 GSM409313(Root Apex 1)
RT_High_sRNA714	AAACAAGGTGAGCCATTAGCGTAT	10.05 GSM409313(Root Apex 1)
RT_High_sRNA715	AAACAAGGTGGTACTAAACATGAG	20.11 GSM409313(Root Apex 1)
RT_High_sRNA716	AAACAAGGTGGTATTAACGTATG	10.05 GSM409313(Root Apex 1)
RT_High_sRNA717	AAACAATAATTAACATCAGGAGAG	10.05 GSM409313(Root Apex 1)
RT_High_sRNA718	AAACAATCTCAATAGTATGTCTAC	10.05 GSM409313(Root Apex 1)
RT_High_sRNA719	AAACAATGGTAAAAAAAGGTGGCCC	10.05 GSM409313(Root Apex 1)
RT_High_sRNA720	AAACAATGTCTCAACGGTGCTAAA	20.11 GSM409313(Root Apex 1)
RT_High_sRNA721	AAACAATGTGCTATGAGACAATC	10.05 GSM409313(Root Apex 1)
RT_High_sRNA722	AAACAATGTGTGCACTAATTAGAA	10.05 GSM409313(Root Apex 1)
RT_High_sRNA723	AAACAATTGATGTGATATGACTTA	10.05 GSM409313(Root Apex 1)
RT_High_sRNA724	AAACAATTTTAACATACGGGCC	10.05 GSM409313(Root Apex 1)
RT_High_sRNA725	AAACACAACATCCAACCGTGCCA	10.05 GSM409313(Root Apex 1)
RT_High_sRNA726	AAACACAATCGGACTCGGACCTGC	10.05 GSM409313(Root Apex 1)
RT_High_sRNA727	AAACACACACACACAAGGGCCCAC	10.05 GSM409313(Root Apex 1)
RT_High_sRNA728	AAACACACAGCCTAAGCTAAACGA	10.05 GSM409313(Root Apex 1)
RT_High_sRNA729	AAACACACCCCAAGGCTTGCTCC	10.05 GSM409313(Root Apex 1)
RT_High_sRNA730	AAACACACCGTTTAGCAGTTTAAA	20.11 GSM409313(Root Apex 1)
RT_High_sRNA731	AAACACAGCAGCTGGTAACGAAGC	10.05 GSM409313(Root Apex 1)
RT_High_sRNA732	AAACACAGGAATGACCGTTTGATT	10.05 GSM409313(Root Apex 1)
RT_High_sRNA733	AAACACAGGAATGACCGTTTGATTG	20.11 GSM409313(Root Apex 1)
RT_High_sRNA734	AAACACAGTTGGGTGGTGCGATAC	20.11 GSM409313(Root Apex 1)
RT_High_sRNA735	AAACACATTGATGCCTTAGATGGT	10.05 GSM409313(Root Apex 1)
RT_High_sRNA736	AAACACCAATGCCTGCAATTTTAG	10.05 GSM409313(Root Apex 1)
RT_High_sRNA737	AAACACCACCTAACTTGCATGGAC	10.05 GSM409313(Root Apex 1)
RT_High_sRNA738	AAACACCATATTGGTCCTAAGGC	10.05 GSM409313(Root Apex 1)
RT_High_sRNA739	AAACACCATTTAACGAGGGCCACC	10.05 GSM409313(Root Apex 1)
RT_High_sRNA740	AAACACCCATATAGCCAACTCTCC	10.05 GSM409313(Root Apex 1)
RT_High_sRNA741	AAACACCTCGCTGTCAACGGGTAC	10.05 GSM409313(Root Apex 1)
RT_High_sRNA742	AAACACCTCGTTTTTCGTGTGT	10.05 GSM409313(Root Apex 1)
RT_High_sRNA743	AAACACCTGTCAAATTTGCCTA	10.05 GSM409313(Root Apex 1)
RT_High_sRNA744	AAACACGAAACATGAGTTGCCA	10.05 GSM409313(Root Apex 1)
RT_High_sRNA745	AAACACGGTGCAAACGCAGATGTC	10.05 GSM409313(Root Apex 1)
RT_High_sRNA746	AAACACGTGAATACGTATAGGACG	10.05 GSM409313(Root Apex 1)
RT_High_sRNA747	AAACACTAAAGGTTAATATGCAAGC	10.05 GSM409313(Root Apex 1)
RT_High_sRNA748	AAACACTAGCCTAAAAAATTGTGG	10.05 GSM409313(Root Apex 1)
RT_High_sRNA749	AAACACTAGCCTAGAAAATTGTGG	10.05 GSM409313(Root Apex 1)
RT_High_sRNA750	AAACACTAGCGATGTTGATGAGTC	10.05 GSM409313(Root Apex 1)
RT_High_sRNA751	AAACACTATCTGATAGCAGGATCG	10.05 GSM409313(Root Apex 1)
RT_High_sRNA752	AAACACTATTAGTTGTCTGGGTTC	10.05 GSM409313(Root Apex 1)
RT_High_sRNA753	AAACACTCGCATGATAGATATGGTA	10.05 GSM409313(Root Apex 1)
RT_High_sRNA754	AAACACTGGTACTAAAATTTGATC	20.11 GSM409313(Root Apex 1)
RT_High_sRNA755	AAACACTTTACTGTTGACTGGTAC	10.05 GSM409313(Root Apex 1)
RT_High_sRNA756	AAACACTTTAGTCCAGGTTGTTT	10.05 GSM409313(Root Apex 1)
RT_High_sRNA757	AAACAGACCCTTAGTATATCCATA	10.05 GSM409313(Root Apex 1)
RT_High_sRNA758	AAACAGCAAATTGTATTTTGGGAC	10.05 GSM409313(Root Apex 1)
RT_High_sRNA759	AAACAGCAGCGGAATTAACGGTC	10.05 GSM409313(Root Apex 1)
RT_High_sRNA760	AAACAGCCCAGCCATTGATGCACA	10.05 GSM409313(Root Apex 1)
RT_High_sRNA761	AAACAGCGAAGCCTCTATGTTTGC	10.05 GSM409313(Root Apex 1)
RT_High_sRNA762	AAACAGGAATGACCGTTTGATTG	10.05 GSM409313(Root Apex 1)
RT_High_sRNA763	AAACAGGGCCCCAAATCTTAAGGG	10.05 GSM409313(Root Apex 1)
RT_High_sRNA764	AAACAGGGCCTAGGAGTATCTCTTA	10.05 GSM409313(Root Apex 1)
RT_High_sRNA765	AAACAGGGTCAAATAAGCAATTGC	20.11 GSM409313(Root Apex 1)
RT_High_sRNA766	AAACAGGGTCTGAGTATGGATGAA	10.05 GSM409313(Root Apex 1)
RT_High_sRNA767	AAACAGGTGAGCCTACAACACTAA	10.05 GSM409313(Root Apex 1)
RT_High_sRNA768	AAACAGGTGGACATTCACTCGAGC	10.05 GSM409313(Root Apex 1)
RT_High_sRNA769	AAACAGTCAATGGTGTCAAATATT	20.11 GSM409313(Root Apex 1)
RT_High_sRNA770	AAACAGTGCAAGAAAAATATCAAA	10.05 GSM409313(Root Apex 1)
RT_High_sRNA771	AAACAGTGTGTTTCGTACGAAAA	10.05 GSM409313(Root Apex 1)
RT_High_sRNA772	AAACAGTTGGTAGTGCCCATGC	10.05 GSM409313(Root Apex 1)
RT_High_sRNA773	AAACATAACAGCCGAACATGCCCA	10.05 GSM409313(Root Apex 1)
RT_High_sRNA774	AAACATAAGCTAAAAGATGAGGCC	20.11 GSM409313(Root Apex 1)
RT_High_sRNA775	AAACATAATATACGATGAAACACA	10.05 GSM409313(Root Apex 1)
RT_High_sRNA776	AAACATAATTAAATTTTACAGTGC	10.05 GSM409313(Root Apex 1)
RT_High_sRNA777	AAACATACCACCCTAGGCTAATG	10.05 GSM409313(Root Apex 1)
RT_High_sRNA778	AAACATACCGGAGCCTCCTTACAG	10.05 GSM409313(Root Apex 1)
RT_High_sRNA779	AAACATAGGTGATAGGATTATATT	10.05 GSM409313(Root Apex 1)
RT_High_sRNA780	AAACATAGGTGGTGTGGTGGTGGA	10.05 GSM409313(Root Apex 1)
RT_High_sRNA781	AAACATATGAGGTATGCTTCTAGG	10.05 GSM409313(Root Apex 1)
RT_High_sRNA782	AAACATATGGGTGTCTGTATTCG	10.05 GSM409313(Root Apex 1)
RT_High_sRNA783	AAACATATTTCAAAAAGTCAACGG	10.05 GSM409313(Root Apex 1)
RT_High_sRNA784	AAACATCAATGGTGGTGGTGTA	10.05 GSM409313(Root Apex 1)
RT_High_sRNA785	AAACATCAGATGCAACACCTAAAA	10.05 GSM409313(Root Apex 1)
RT_High_sRNA786	AAACATCAGATGTGATCAAGTCCC	10.05 GSM409313(Root Apex 1)
RT_High_sRNA787	AAACATCCGATATAACATGGGCTA	10.05 GSM409313(Root Apex 1)
RT_High_sRNA788	AAACATCCGATGTGATAGTTAGTCC	10.05 GSM409313(Root Apex 1)
RT_High_sRNA789	AAACATCCTGGCCTTTACTCAGAA	10.05 GSM409313(Root Apex 1)
RT_High_sRNA790	AAACATCGGTAAGGTTGCCATCGT	10.05 GSM409313(Root Apex 1)
RT_High_sRNA791	AAACATCGTTGCTACGCATGACAA	10.05 GSM409313(Root Apex 1)
RT_High_sRNA792	AAACATGCCATGAAAATCTTAATC	10.05 GSM409313(Root Apex 1)
RT_High_sRNA793	AAACATGGAGGACCCAAATATCAG	10.05 GSM409313(Root Apex 1)
RT_High_sRNA794	AAACATGGGACCTCAAGATTGAAA	10.05 GSM409313(Root Apex 1)
RT_High_sRNA795	AAACATGGGCTAGCCTACTTTACC	30.16 GSM409313(Root Apex 1)
RT_High_sRNA796	AAACATGGTAATTTGCCAGTGGAC	10.05 GSM409313(Root Apex 1)
RT_High_sRNA797	AAACATGGTGCAATGCTGAGCCA	10.05 GSM409313(Root Apex 1)/16.03 GSM409314(Root Apex 2)
RT_High_sRNA798	AAACATGGTGTAATTGGGCTTAAA	10.05 GSM409313(Root Apex 1)
RT_High_sRNA799	AAACATGTACAGAGATGATGGCGG	10.05 GSM409313(Root Apex 1)
RT_High_sRNA800	AAACATGTCTAGAAAAGTCAACGG	10.05 GSM409313(Root Apex 1)
RT_High_sRNA801	AAACATGTGCCAAAAAGTCAACGG	10.05 GSM409313(Root Apex 1)
RT_High_sRNA802	AAACATGTGCTAAAAAAGTCAACGG	10.05 GSM409313(Root Apex 1)/16.03 GSM409314(Root Apex 2)/17.73 GSM409315(Root Apex 3)
RT_High_sRNA803	AAACATGTGCTAAAAAATTAACGG	10.05 GSM409313(Root Apex 1)/17.73 GSM409315(Root Apex 3)
RT_High_sRNA804	AAACATGTGCTAAAAAGTCAACG	10.05 GSM409313(Root Apex 1)
RT_High_sRNA805	AAACATGTGCTAAAAAGTTAACG	10.05 GSM409313(Root Apex 1)
RT_High_sRNA806	AAACATGTGCTAAAAAGTTAACGG	50.27 GSM409313(Root Apex 1)
RT_High_sRNA807	AAACATGTGCTAAAAATTTAATGG	10.05 GSM409313(Root Apex 1)
RT_High_sRNA808	AAACATGTGCTAAAACGTCAACGA	10.05 GSM409313(Root Apex 1)
RT_High_sRNA809	AAACATGTGCTAAAAGGTTAACGG	10.05 GSM409313(Root Apex 1)
RT_High_sRNA810	AAACATGTGCTAATGACGAATTAA	20.11 GSM409313(Root Apex 1)
RT_High_sRNA811	AAACATGTGCTAATGACGGATTAA	10.05 GSM409313(Root Apex 1)
RT_High_sRNA812	AAACATGTTTAAGAAAGTCAACGG	10.05 GSM409313(Root Apex 1)
RT_High_sRNA813	AAACATTACAAGCAAAAAGGGAGC	10.05 GSM409313(Root Apex 1)
RT_High_sRNA814	AAACATTACATGGGTGCCAGTTC	10.05 GSM409313(Root Apex 1)
RT_High_sRNA815	AAACATTAGTCTAGGGTGGTATG	10.05 GSM409313(Root Apex 1)
RT_High_sRNA816	AAACATTCAATATGACAGGGTGAA	10.05 GSM409313(Root Apex 1)
RT_High_sRNA817	AAACATTCGATATGACAGGGTGAA	10.05 GSM409313(Root Apex 1)
RT_High_sRNA818	AAACATTCGATATGATAAGGTGAA	10.05 GSM409313(Root Apex 1)
RT_High_sRNA819	AAACATTCGATGTGACAGGGTGAA	10.05 GSM409313(Root Apex 1)
RT_High_sRNA820	AAACATTCGATGTGATAGGGTGAA	10.05 GSM409313(Root Apex 1)
RT_High_sRNA821	AAACATTCGGTCTAGCAGGGTGAA	10.05 GSM409313(Root Apex 1)
RT_High_sRNA822	AAACATTGACATCTGCAGGCTTTG	10.05 GSM409313(Root Apex 1)
RT_High_sRNA823	AAACATTGATAATAAAAAGGTGAC	30.16 GSM409313(Root Apex 1)
RT_High_sRNA824	AAACATTGGTAATTGGTAGTGCTA	10.05 GSM409313(Root Apex 1)
RT_High_sRNA825	AAACATTGGTTCTAAGGTGGTCCA	10.05 GSM409313(Root Apex 1)
RT_High_sRNA826	AAACATTTGTGCTAAAAAGTCAAC	10.05 GSM409313(Root Apex 1)
RT_High_sRNA827	AAACCAAACAGGCCCTACGTATGT	10.05 GSM409313(Root Apex 1)
RT_High_sRNA828	AAACCAAACAGGGCCATAGTTAGC	10.05 GSM409313(Root Apex 1)
RT_High_sRNA829	AAACCAACAGGGTGACACAAAGAG	10.05 GSM409313(Root Apex 1)
RT_High_sRNA830	AAACCAACCTAATATCAGATGTGA	10.05 GSM409313(Root Apex 1)
RT_High_sRNA831	AAACCAACCTAGTACCGATGTGAC	10.05 GSM409313(Root Apex 1)
RT_High_sRNA832	AAACCAACCTAGTATAAAATGTGA	10.05 GSM409313(Root Apex 1)
RT_High_sRNA833	AAACCAACTTAGGTGGGGATGCGA	10.05 GSM409313(Root Apex 1)
RT_High_sRNA834	AAACCAAGATGGTGAACCTAGATG	10.05 GSM409313(Root Apex 1)
RT_High_sRNA835	AAACCAAGTTTAGAGATCTCGATGC	10.05 GSM409313(Root Apex 1)
RT_High_sRNA836	AAACCACAGATGGCCTTCCGAGTG	10.05 GSM409313(Root Apex 1)
RT_High_sRNA837	AAACCACATAATTGCGATGTCCTG	10.05 GSM409313(Root Apex 1)
RT_High_sRNA838	AAACCACGAGACAAATTTATTAAG	10.05 GSM409313(Root Apex 1)
RT_High_sRNA839	AAACCACGAGACGTATCTTTTGAG	10.05 GSM409313(Root Apex 1)
RT_High_sRNA840	AAACCACGAGATGAATTTATTAAGC	10.05 GSM409313(Root Apex 1)
RT_High_sRNA841	AAACCACGGGCGCTAGCCAGCAAA	20.11 GSM409313(Root Apex 1)
RT_High_sRNA842	AAACCACGGGTGCCAGCCAACAA	10.05 GSM409313(Root Apex 1)
RT_High_sRNA843	AAACCACGTGTCCATCAAGATAGA	10.05 GSM409313(Root Apex 1)
RT_High_sRNA844	AAACCACGTGTGCTAATGACGGAT	10.05 GSM409313(Root Apex 1)
RT_High_sRNA845	AAACCACTGAGGGACCTTTTGTGA	10.05 GSM409313(Root Apex 1)
RT_High_sRNA846	AAACCAGGATACGATGGACAATAC	10.05 GSM409313(Root Apex 1)
RT_High_sRNA847	AAACCAGGGCCAAACGGCAACTC	10.05 GSM409313(Root Apex 1)
RT_High_sRNA848	AAACCAGTGATACATAGGAGAAAGC	10.05 GSM409313(Root Apex 1)
RT_High_sRNA849	AAACCAGTTGTCTGATTGATGTAA	10.05 GSM409313(Root Apex 1)
RT_High_sRNA850	AAACCATCGAAGGAGCTATTGTGA	10.05 GSM409313(Root Apex 1)
RT_High_sRNA851	AAACCATCTAGGTAAACCCCGTTA	10.05 GSM409313(Root Apex 1)
RT_High_sRNA852	AAACCATGAGGGTGCGCTCACAAC	10.05 GSM409313(Root Apex 1)
RT_High_sRNA853	AAACCATGCCACACAAAATTTACA	10.05 GSM409313(Root Apex 1)
RT_High_sRNA854	AAACCATGTGTAAGGTGCACGCAA	10.05 GSM409313(Root Apex 1)
RT_High_sRNA855	AAACCATGTGTTTCCGTGCCCAA	10.05 GSM409313(Root Apex 1)
RT_High_sRNA856	AAACCCAAAGTGCAAAATGGTGGC	10.05 GSM409313(Root Apex 1)
RT_High_sRNA857	AAACCCAATAATTCATGCCTTCA	10.05 GSM409313(Root Apex 1)
RT_High_sRNA858	AAACCCAATCTGGATCCTAAGAGT	10.05 GSM409313(Root Apex 1)
RT_High_sRNA859	AAACCCAGTAGGTACTAGGTAGGC	20.11 GSM409313(Root Apex 1)
RT_High_sRNA860	AAACCCCTTCTAACATCCGGTCA	10.05 GSM409313(Root Apex 1)
RT_High_sRNA861	AAACCCTAACGATGATGGTATTTC	10.05 GSM409313(Root Apex 1)
RT_High_sRNA862	AAACCCTACCTAGGTGTGTCCTA	10.05 GSM409313(Root Apex 1)
RT_High_sRNA863	AAACCCTACTATTGATAACCTTA	10.05 GSM409313(Root Apex 1)
RT_High_sRNA864	AAACCCTAGGTTCCTATGTCTAAC	10.05 GSM409313(Root Apex 1)
RT_High_sRNA865	AAACCCTAGGTTTTCATGTTCAAC	10.05 GSM409313(Root Apex 1)
RT_High_sRNA866	AAACCCTGGATTTACGTGTCTA	10.05 GSM409313(Root Apex 1)
RT_High_sRNA867	AAACCCTGGTGTTCTACAAAGGTA	10.05 GSM409313(Root Apex 1)
RT_High_sRNA868	AAACCCTTATTCGCGACCGATTG	10.05 GSM409313(Root Apex 1)
RT_High_sRNA869	AAACCGACCTCAGATATGGATGGA	10.05 GSM409313(Root Apex 1)
RT_High_sRNA870	AAACCGATACCGGGAGGCCACACG	10.05 GSM409313(Root Apex 1)
RT_High_sRNA871	AAACCGCCAAGGAACCTAGTTTAGA	10.05 GSM409313(Root Apex 1)
RT_High_sRNA872	AAACCGCCCTCCAAAACAACCGAG	10.05 GSM409313(Root Apex 1)
RT_High_sRNA873	AAACCGCTCTCCAAAACCACCGAG	10.05 GSM409313(Root Apex 1)
RT_High_sRNA874	AAACCGCTGCCAAAACTTATTTCA	10.05 GSM409313(Root Apex 1)
RT_High_sRNA875	AAACCGGAGCCAATAAATTGCCC	10.05 GSM409313(Root Apex 1)
RT_High_sRNA876	AAACCGGCCAAGAGTTCCTTCAGT	10.05 GSM409313(Root Apex 1)
RT_High_sRNA877	AAACCGGTGGACCCATTATTTTAC	10.05 GSM409313(Root Apex 1)
RT_High_sRNA878	AAACCGGTGGACCTTATTTTAAAA	10.05 GSM409313(Root Apex 1)
RT_High_sRNA879	AAACCGGTGGTGAAGACGTACACG	10.05 GSM409313(Root Apex 1)
RT_High_sRNA880	AAACCGTAAGTGAGCTGGAACCGG	10.05 GSM409313(Root Apex 1)
RT_High_sRNA881	AAACCGTAGAGTGACTTAAATTGC	10.05 GSM409313(Root Apex 1)
RT_High_sRNA882	AAACCGTGTTACATTGGGTCCTAA	10.05 GSM409313(Root Apex 1)
RT_High_sRNA883	AAACCGTGTTCGGGCACGTAGCCTA	10.05 GSM409313(Root Apex 1)
RT_High_sRNA884	AAACCGTTTTCACAATGATACTGT	10.05 GSM409313(Root Apex 1)
RT_High_sRNA885	AAACCTACTACTTCAATTCCTATA	10.05 GSM409313(Root Apex 1)
RT_High_sRNA886	AAACCTAGATACTCACAACGCATG	10.05 GSM409313(Root Apex 1)
RT_High_sRNA887	AAACCTGATGATGGGACCCATGTA	10.05 GSM409313(Root Apex 1)
RT_High_sRNA888	AAACCTGCCGAGTATAATGATGGA	10.05 GSM409313(Root Apex 1)
RT_High_sRNA889	AAACCTGGGATGCGCAAGGAA	10.05 GSM409313(Root Apex 1)
RT_High_sRNA890	AAACCTGGTGCCATAGTCAGATCT	10.05 GSM409313(Root Apex 1)
RT_High_sRNA891	AAACCTGTGGGGTGCAAGTGGGTG	40.22 GSM409313(Root Apex 1)
RT_High_sRNA892	AAACCTTAAAAAAATATGGGCAA	10.05 GSM409313(Root Apex 1)
RT_High_sRNA893	AAACGAAACAATTTTTCCATCAGC	10.05 GSM409313(Root Apex 1)
RT_High_sRNA894	AAACGAATGGCCAAATGTTTATC	10.05 GSM409313(Root Apex 1)
RT_High_sRNA895	AAACGAATGGTCAAACGTTGGAA	10.05 GSM409313(Root Apex 1)
RT_High_sRNA896	AAACGACGGTGCAAAGTTCTATTG	10.05 GSM409313(Root Apex 1)
RT_High_sRNA897	AAACGACTAATATTATCAGCCCGGA	10.05 GSM409313(Root Apex 1)
RT_High_sRNA898	AAACGAGGTGAGCCATTAACATAT	10.05 GSM409313(Root Apex 1)
RT_High_sRNA899	AAACGAGGTGGTAATAATATGTGA	10.05 GSM409313(Root Apex 1)
RT_High_sRNA900	AAACGAGGTGGTAATAGCGTGTG	20.11 GSM409313(Root Apex 1)
RT_High_sRNA901	AAACGAGGTGGTACTAACGTATGA	40.22 GSM409313(Root Apex 1)
RT_High_sRNA902	AAACGAGGTGGTATTAACGTATA	10.05 GSM409313(Root Apex 1)
RT_High_sRNA903	AAACGATAAAGATGGTTTCCGTCC	10.05 GSM409313(Root Apex 1)
RT_High_sRNA904	AAACGATATTTAATTTGGGATGGA	10.05 GSM409313(Root Apex 1)
RT_High_sRNA905	AAACGATCTAACGGTAAAGATGTA	20.11 GSM409313(Root Apex 1)
RT_High_sRNA906	AAACGATGCTAAAATTCCTTTTGC	10.05 GSM409313(Root Apex 1)
RT_High_sRNA907	AAACGATGTCGTAATAATGTGTGA	20.11 GSM409313(Root Apex 1)
RT_High_sRNA908	AAACGATGTGATGGAAAAGTTAAA	10.05 GSM409313(Root Apex 1)
RT_High_sRNA909	AAACGATGTGATGGAAAAGTTTGA	10.05 GSM409313(Root Apex 1)
RT_High_sRNA910	AAACGATGTGATGGAAAGGTTGAA	10.05 GSM409313(Root Apex 1)
RT_High_sRNA911	AAACGATGTGATGGAAAGTTGG	10.05 GSM409313(Root Apex 1)
RT_High_sRNA912	AAACGATGTGTGTTTTGTGCGAAA	10.05 GSM409313(Root Apex 1)
RT_High_sRNA913	AAACGATTAAAATTGGACACGAAA	10.05 GSM409313(Root Apex 1)
RT_High_sRNA914	AAACGATTAAAGATAACGGGTGAC	20.11 GSM409313(Root Apex 1)
RT_High_sRNA915	AAACGATTTAGTATCGTGAGGTAC	10.05 GSM409313(Root Apex 1)
RT_High_sRNA916	AAACGATTTAGTATCGTGCGGTAC	10.05 GSM409313(Root Apex 1)
RT_High_sRNA917	AAACGATTTGGTATCGTGAGGTAC	10.05 GSM409313(Root Apex 1)
RT_High_sRNA918	AAACGATTTTAGCCGGTGTTTCCA	20.11 GSM409313(Root Apex 1)
RT_High_sRNA919	AAACGCACCACCATTATACATCGA	10.05 GSM409313(Root Apex 1)
RT_High_sRNA920	AAACGCACCGTTTAGCAGTTTGAA	10.05 GSM409313(Root Apex 1)
RT_High_sRNA921	AAACGCATGGTGCAGTAACGTTTG	10.05 GSM409313(Root Apex 1)
RT_High_sRNA922	AAACGCCACCACCGCCAGATATGC	10.05 GSM409313(Root Apex 1)
RT_High_sRNA923	AAACGCCACGTCAGCTAAAACCGG	10.05 GSM409313(Root Apex 1)
RT_High_sRNA924	AAACGCCTAGCAGAGATGTTGCTA	10.05 GSM409313(Root Apex 1)
RT_High_sRNA925	AAACGCCTCGCTATTGATAGGAAC	10.05 GSM409313(Root Apex 1)
RT_High_sRNA926	AAACGCGTAATTAGCTGAGGGAC	10.05 GSM409313(Root Apex 1)
RT_High_sRNA927	AAACGCTCTTAAGCCGCCACATGC	10.05 GSM409313(Root Apex 1)
RT_High_sRNA928	AAACGCTGAGTACGCATATCTATG	10.05 GSM409313(Root Apex 1)
RT_High_sRNA929	AAACGGAGCGATTGATTAACACG	10.05 GSM409313(Root Apex 1)
RT_High_sRNA930	AAACGGAGGATAGCATACAATGG	10.05 GSM409313(Root Apex 1)
RT_High_sRNA931	AAACGGAGTGAGTATAGAGATGGC	10.05 GSM409313(Root Apex 1)
RT_High_sRNA932	AAACGGATATATGCGGCCATTTAA	10.05 GSM409313(Root Apex 1)
RT_High_sRNA933	AAACGGATGCTCGTATTTACGGG	10.05 GSM409313(Root Apex 1)
RT_High_sRNA934	AAACGGCCTACTTATAGCCCTA	20.11 GSM409313(Root Apex 1)
RT_High_sRNA935	AAACGGCTACCACATCCAAGGAAG	10.05 GSM409313(Root Apex 1)
RT_High_sRNA936	AAACGGGGCCTAACTAGAGGATGA	10.05 GSM409313(Root Apex 1)
RT_High_sRNA937	AAACGGGGCCTAATATTTTGAGAT	10.05 GSM409313(Root Apex 1)
RT_High_sRNA938	AAACGGGTCTTAATAGCCACACAA	10.05 GSM409313(Root Apex 1)
RT_High_sRNA939	AAACGGTACAAACGAAAATGGTA	10.05 GSM409313(Root Apex 1)
RT_High_sRNA940	AAACGGTGCAATTTAATTTTTAGA	10.05 GSM409313(Root Apex 1)
RT_High_sRNA941	AAACGGTGTATACATGAATTCTG	10.05 GSM409313(Root Apex 1)
RT_High_sRNA942	AAACGGTGTATTTTTCGTAAAAAG	10.05 GSM409313(Root Apex 1)
RT_High_sRNA943	AAACGGTGTGATGGAAAAGTTGA	10.05 GSM409313(Root Apex 1)
RT_High_sRNA944	AAACGTAAGAGTTTAGGTGTGTG	10.05 GSM409313(Root Apex 1)
RT_High_sRNA945	AAACGTAGCCTAAGGGGTTGTTCA	10.05 GSM409313(Root Apex 1)
RT_High_sRNA946	AAACGTCCAGGGTCTACAGCTAAC	20.11 GSM409313(Root Apex 1)
RT_High_sRNA947	AAACGTCCTCCAACAGTGTCTCCA	10.05 GSM409313(Root Apex 1)
RT_High_sRNA948	AAACGTCTGATGTGACACCCAAAA	10.05 GSM409313(Root Apex 1)
RT_High_sRNA949	AAACGTCTGTGGTGACTTCGTCGA	10.05 GSM409313(Root Apex 1)
RT_High_sRNA950	AAACGTGAATTTGCCCGAGAACAC	10.05 GSM409313(Root Apex 1)
RT_High_sRNA951	AAACGTGACAATGATAACATGGT	10.05 GSM409313(Root Apex 1)
RT_High_sRNA952	AAACGTGACACGGTTGATGGACAC	10.05 GSM409313(Root Apex 1)
RT_High_sRNA953	AAACGTGAGAGAAAACTGCCTAG	10.05 GSM409313(Root Apex 1)
RT_High_sRNA954	AAACGTGATACGGCTGATGGACAC	40.22 GSM409313(Root Apex 1)
RT_High_sRNA955	AAACGTGCCATACTTTATTTAGCT	10.05 GSM409313(Root Apex 1)
RT_High_sRNA956	AAACGTGCCATGGCTGATGGATAC	10.05 GSM409313(Root Apex 1)
RT_High_sRNA957	AAACGTGGGTGATAATTCAACTAG	20.11 GSM409313(Root Apex 1)
RT_High_sRNA958	AAACGTGGTGACTTATTTTCGAGC	10.05 GSM409313(Root Apex 1)
RT_High_sRNA959	AAACGTGGTGCCTTTTTTTAAAGC	10.05 GSM409313(Root Apex 1)
RT_High_sRNA960	AAACGTGGTGTCTCCTTTCAAGGC	20.11 GSM409313(Root Apex 1)
RT_High_sRNA961	AAACGTGGTGTCTCCTTTCATAGC	20.11 GSM409313(Root Apex 1)
RT_High_sRNA962	AAACGTGTATAATAGCGGTCTCTC	20.11 GSM409313(Root Apex 1)
RT_High_sRNA963	AAACGTGTGTATGATAAGTGGGAC	10.05 GSM409313(Root Apex 1)
RT_High_sRNA964	AAACGTTAAATGTGACAAGGTGAA	10.05 GSM409313(Root Apex 1)
RT_High_sRNA965	AAACGTTAATTTGCCTAAGAACAC	10.05 GSM409313(Root Apex 1)
RT_High_sRNA966	AAACGTTCAATGTGACAAGGTGAA	10.05 GSM409313(Root Apex 1)
RT_High_sRNA967	AAACGTTCGATATGACATGGTGTA	10.05 GSM409313(Root Apex 1)
RT_High_sRNA968	AAACGTTCGATGTGACGGGGTGTA	10.05 GSM409313(Root Apex 1)
RT_High_sRNA969	AAACGTTCGATGTGGTACCTAAAA	10.05 GSM409313(Root Apex 1)
RT_High_sRNA970	AAACGTTTAATGCGACAGGGTGAA	10.05 GSM409313(Root Apex 1)
RT_High_sRNA971	AAACGTTTATGTGAGAGGGTGTAA	10.05 GSM409313(Root Apex 1)
RT_High_sRNA972	AAACGTTTGATATGACAGGTGTAA	10.05 GSM409313(Root Apex 1)
RT_High_sRNA973	AAACGTTTTGCTGCCAGGTTGTA	10.05 GSM409313(Root Apex 1)
RT_High_sRNA974	AAACTAAACATGCATGTATATGGT	10.05 GSM409313(Root Apex 1)
RT_High_sRNA975	AAACTAACCTAGTACCAGATGTG	10.05 GSM409313(Root Apex 1)
RT_High_sRNA976	AAACTAATACATCCTACTACAATA	10.05 GSM409313(Root Apex 1)
RT_High_sRNA977	AAACTAATTACACAGTAAGGTGG	10.05 GSM409313(Root Apex 1)
RT_High_sRNA978	AAACTAATTGCACGGTTAGAAGG	10.05 GSM409313(Root Apex 1)
RT_High_sRNA979	AAACTACAATACCGGATATATCGA	10.05 GSM409313(Root Apex 1)
RT_High_sRNA980	AAACTACAATACTGGATATCTTGA	20.11 GSM409313(Root Apex 1)
RT_High_sRNA981	AAACTACAGGTACTTTGCACAATA	10.05 GSM409313(Root Apex 1)
RT_High_sRNA982	AAACTACATGTGCTAATGACAGATT	20.11 GSM409313(Root Apex 1)
RT_High_sRNA983	AAACTACCGATGGATTGAAAAATG	10.05 GSM409313(Root Apex 1)
RT_High_sRNA984	AAACTACCGTAGATGTGGGTGTCC	10.05 GSM409313(Root Apex 1)
RT_High_sRNA985	AAACTACTGGTGGAGAAGTGTACA	10.05 GSM409313(Root Apex 1)
RT_High_sRNA986	AAACTACTTATCTGATCTACGATCC	10.05 GSM409313(Root Apex 1)
RT_High_sRNA987	AAACTAGGGGCCGTTTTGGTTTGA	10.05 GSM409313(Root Apex 1)
RT_High_sRNA988	AAACTAGGTATTCACTCCAACA	10.05 GSM409313(Root Apex 1)
RT_High_sRNA989	AAACTATATGGTAGATGGAGGAAA	10.05 GSM409313(Root Apex 1)
RT_High_sRNA990	AAACTATCTTTGTTCGGTCGGCCA	10.05 GSM409313(Root Apex 1)
RT_High_sRNA991	AAACTATGCCTGATGGGTAAATGG	10.05 GSM409313(Root Apex 1)
RT_High_sRNA992	AAACTATGCTAAAATGCTATTATG	10.05 GSM409313(Root Apex 1)
RT_High_sRNA993	AAACTCAACCTACGAGTTGGATGG	10.05 GSM409313(Root Apex 1)
RT_High_sRNA994	AAACTCAGGGAGGAGTTGAGGTCC	10.05 GSM409313(Root Apex 1)
RT_High_sRNA995	AAACTCCTGCCGCAATTCCTCACA	10.05 GSM409313(Root Apex 1)
RT_High_sRNA996	AAACTCGCCGGCTGTTTTTTTTGG	10.05 GSM409313(Root Apex 1)
RT_High_sRNA997	AAACTCTAGTCACGAACCTGGATGC	10.05 GSM409313(Root Apex 1)
RT_High_sRNA998	AAACTCTATTGTTTAGGTAGCCTT	10.05 GSM409313(Root Apex 1)
RT_High_sRNA999	AAACTGAAGAGGGTACTTTATA	10.05 GSM409313(Root Apex 1)
RT_High_sRNA1000	AAACTGCCTTGGACCTTATTTGTA	10.05 GSM409313(Root Apex 1)
RT_High_sRNA1001	AAACTGCGATACGAATTTATTAAG	10.05 GSM409313(Root Apex 1)
RT_High_sRNA1002	AAACTGCTAAATGGTGTGTTTGGT	20.11 GSM409313(Root Apex 1)
RT_High_sRNA1003	AAACTGGGAGTGAAGCTAGGTGAA	10.05 GSM409313(Root Apex 1)
RT_High_sRNA1004	AAACTGGTGTTGGTATTTCTTAAT	10.05 GSM409313(Root Apex 1)
RT_High_sRNA1005	AAACTGTGGAGATTATGGGTACCC	10.05 GSM409313(Root Apex 1)
RT_High_sRNA1006	AAACTGTGTTGAAATTCAAAATGC	10.05 GSM409313(Root Apex 1)
RT_High_sRNA1007	AAACTGTTAAACGGTGTGTTTCAT	10.05 GSM409313(Root Apex 1)
RT_High_sRNA1008	AAACTGTTAAATGGTGTTTTGTGC	10.05 GSM409313(Root Apex 1)
RT_High_sRNA1009	AAACTTAAAGCAGATTGATTTTGA	10.05 GSM409313(Root Apex 1)
RT_High_sRNA1010	AAACTTAACATGTAAAGATGCCAC	10.05 GSM409313(Root Apex 1)
RT_High_sRNA1011	AAACTTACCAGGTCCAGACATA	10.05 GSM409313(Root Apex 1)/48.09 GSM409314(Root Apex 2)/17.73 GSM409315(Root Apex 3)
RT_High_sRNA1012	AAACTTACTATTAGTACTTCAAAA	20.11 GSM409313(Root Apex 1)
RT_High_sRNA1013	AAACTTAGGTACTCGCATAAGGT	10.05 GSM409313(Root Apex 1)
RT_High_sRNA1014	AAACTTATTGGGATGTGTCGTCTA	10.05 GSM409313(Root Apex 1)
RT_High_sRNA1015	AAACTTCACTCGCCTTAGGAATAA	10.05 GSM409313(Root Apex 1)
RT_High_sRNA1016	AAACTTCTTATAAACGCTCCCAAA	10.05 GSM409313(Root Apex 1)
RT_High_sRNA1017	AAACTTGAGGGTATCATGGTTG	10.05 GSM409313(Root Apex 1)
RT_High_sRNA1018	AAACTTGAGGTGCACAAACTTTAG	10.05 GSM409313(Root Apex 1)
RT_High_sRNA1019	AAACTTGAGGTGTATAAATAGGT	10.05 GSM409313(Root Apex 1)
RT_High_sRNA1020	AAACTTGAGGTGTATAAATAGGTG	20.11 GSM409313(Root Apex 1)
RT_High_sRNA1021	AAACTTGAGGTGTATAAATTTACT	10.05 GSM409313(Root Apex 1)
RT_High_sRNA1022	AAACTTGAGGTGTATAAATTTTAG	10.05 GSM409313(Root Apex 1)
RT_High_sRNA1023	AAACTTGATAGGTGTTTGATTGTA	10.05 GSM409313(Root Apex 1)
RT_High_sRNA1024	AAACTTGGGTGTTTAATGAGTTAA	10.05 GSM409313(Root Apex 1)
RT_High_sRNA1025	AAACTTGTAGGGGTGTCTCATCTA	30.16 GSM409313(Root Apex 1)
RT_High_sRNA1026	AAACTTGTATAGGTGCTTGCTAGG	10.05 GSM409313(Root Apex 1)
RT_High_sRNA1027	AAACTTGTATCAAGGTGGGTTGGT	10.05 GSM409313(Root Apex 1)
RT_High_sRNA1028	AAACTTGTGTGCCAAGATGGAGCG	10.05 GSM409313(Root Apex 1)
RT_High_sRNA1029	AAACTTTAGGTGCACAAATTTACT	10.05 GSM409313(Root Apex 1)
RT_High_sRNA1030	AAACTTTAGGTGTCTTGTAGCAAA	10.05 GSM409313(Root Apex 1)
RT_High_sRNA1031	AAACTTTCAACTTTTCCGTCACA	10.05 GSM409313(Root Apex 1)
RT_High_sRNA1032	AAACTTTCCTACACACGGAGTAAA	10.05 GSM409313(Root Apex 1)
RT_High_sRNA1033	AAACTTTGGGTGCTATTAAACTGA	10.05 GSM409313(Root Apex 1)
RT_High_sRNA1034	AAACTTTGGGTGCTATTAAAGTGA	10.05 GSM409313(Root Apex 1)
RT_High_sRNA1035	AAACTTTTGATCTAAACACAGCCA	10.05 GSM409313(Root Apex 1)
RT_High_sRNA1036	AAACTTTTGGCACTGACGAATAAG	10.05 GSM409313(Root Apex 1)
RT_High_sRNA1037	AAACTTTTTAGCCTATGTCACATC	10.05 GSM409313(Root Apex 1)
RT_High_sRNA1038	AAAGAAAAAAAGGACTAGCTGATGGA	20.11 GSM409313(Root Apex 1)
RT_High_sRNA1039	AAAGAAAAAAGGACTAGCTGATGGA	10.05 GSM409313(Root Apex 1)
RT_High_sRNA1040	AAAGAAAAATATGGGTTAAAAGTC	10.05 GSM409313(Root Apex 1)
RT_High_sRNA1041	AAAGAAAACAAAAAGACTGTGTGC	10.05 GSM409313(Root Apex 1)
RT_High_sRNA1042	AAAGAAAATAACAAAAGGTACCTA	10.05 GSM409313(Root Apex 1)
RT_High_sRNA1043	AAAGAAAATTTGTAGGTGTCACAT	10.05 GSM409313(Root Apex 1)
RT_High_sRNA1044	AAAGAAAATTTTTGGATGTCACATT	10.05 GSM409313(Root Apex 1)
RT_High_sRNA1045	AAAGAAAATTTTTGGGTGTCACA	10.05 GSM409313(Root Apex 1)
RT_High_sRNA1046	AAAGAAAATTTTTTGGGTGTCACAT	10.05 GSM409313(Root Apex 1)
RT_High_sRNA1047	AAAGAAACAATTCACTGCTAAACC	20.11 GSM409313(Root Apex 1)
RT_High_sRNA1048	AAAGAAACAGGGCCTAAAACATGT	10.05 GSM409313(Root Apex 1)
RT_High_sRNA1049	AAAGAAACATATGCACGTACACGC	10.05 GSM409313(Root Apex 1)
RT_High_sRNA1050	AAAGAAACGGTCTACATACAACAA	20.11 GSM409313(Root Apex 1)
RT_High_sRNA1051	AAAGAAAGCAGGGGCCGTACAAAC	10.05 GSM409313(Root Apex 1)
RT_High_sRNA1052	AAAGAAAGCGGTCTACATATTTGT	10.05 GSM409313(Root Apex 1)
RT_High_sRNA1053	AAAGAAAGGTTGTGTTTAGATCCA	10.05 GSM409313(Root Apex 1)
RT_High_sRNA1054	AAAGAAAGTGTCTAGTTTACGTATG	10.05 GSM409313(Root Apex 1)
RT_High_sRNA1055	AAAGAAATCCCAGAGTTTGCCTA	20.11 GSM409313(Root Apex 1)
RT_High_sRNA1056	AAAGAACAAATTCAGGTTGGCGTG	10.05 GSM409313(Root Apex 1)
RT_High_sRNA1057	AAAGAACGTGCTACGTGAGCCTTA	20.11 GSM409313(Root Apex 1)
RT_High_sRNA1058	AAAGAACTACAGATTTAAGATGG	10.05 GSM409313(Root Apex 1)
RT_High_sRNA1059	AAAGAACTCAGCCAATATGTGTGT	30.16 GSM409313(Root Apex 1)
RT_High_sRNA1060	AAAGAAGAAGGTGCCCCATTTTAA	10.05 GSM409313(Root Apex 1)
RT_High_sRNA1061	AAAGAAGACAACATTCGGTGAC	10.05 GSM409313(Root Apex 1)
RT_High_sRNA1062	AAAGAAGCCACGTAGGTACCACCT	10.05 GSM409313(Root Apex 1)
RT_High_sRNA1063	AAAGAAGGGGCAACAACTCTGCAG	10.05 GSM409313(Root Apex 1)
RT_High_sRNA1064	AAAGAAGGGTGTCTCTCTTTAGCA	10.05 GSM409313(Root Apex 1)
RT_High_sRNA1065	AAAGAAGGTGCTATACAAATTAGG	20.11 GSM409313(Root Apex 1)
RT_High_sRNA1066	AAAGAAGGTGTATGATTGGTTGAA	20.11 GSM409313(Root Apex 1)
RT_High_sRNA1067	AAAGAATAAGGTGGTCTTGAAAGT	10.05 GSM409313(Root Apex 1)
RT_High_sRNA1068	AAAGAATAGGTGAAGACTTTGGTC	20.11 GSM409313(Root Apex 1)
RT_High_sRNA1069	AAAGAATATAAGGGGCCATAAGT	10.05 GSM409313(Root Apex 1)
RT_High_sRNA1070	AAAGAATATGTCGTACAATGAAAC	10.05 GSM409313(Root Apex 1)
RT_High_sRNA1071	AAAGAATCTAAGGACCTAAGTTAC	10.05 GSM409313(Root Apex 1)
RT_High_sRNA1072	AAAGAATGGTTGTGATTGGTTGAG	10.05 GSM409313(Root Apex 1)
RT_High_sRNA1073	AAAGAATTCTATAAGGCCAAGTAG	10.05 GSM409313(Root Apex 1)
RT_High_sRNA1074	AAAGAATTTTAGGTGGATGTGA	10.05 GSM409313(Root Apex 1)
RT_High_sRNA1075	AAAGACAAACCCTGATTTCCGTGC	10.05 GSM409313(Root Apex 1)
RT_High_sRNA1076	AAAGACAAACCCTGGTTTCTGTGT	10.05 GSM409313(Root Apex 1)
RT_High_sRNA1077	AAAGACAAACCTGGTTTTCGTGCC	10.05 GSM409313(Root Apex 1)
RT_High_sRNA1078	AAAGACAATCCTTCTTTTCAGGAT	10.05 GSM409313(Root Apex 1)
RT_High_sRNA1079	AAAGACACTACAGGTGCCAGTTTT	10.05 GSM409313(Root Apex 1)
RT_High_sRNA1080	AAAGACAGATAGGTGAGGCATA	10.05 GSM409313(Root Apex 1)
RT_High_sRNA1081	AAAGACAGCCACCTAAATCAACAG	10.05 GSM409313(Root Apex 1)
RT_High_sRNA1082	AAAGACATCAATTTGCCAAGGACA	10.05 GSM409313(Root Apex 1)
RT_High_sRNA1083	AAAGACATGGTGTGCCAGGATGAT	10.05 GSM409313(Root Apex 1)
RT_High_sRNA1084	AAAGACATTAAGATGATAGGTGGT	10.05 GSM409313(Root Apex 1)
RT_High_sRNA1085	AAAGACCATGCCTTTGTCAAAACG	10.05 GSM409313(Root Apex 1)
RT_High_sRNA1086	AAAGACCGCCACGTAGGTGTCATG	10.05 GSM409313(Root Apex 1)
RT_High_sRNA1087	AAAGACCTGATTTGATATGATTGT	10.05 GSM409313(Root Apex 1)
RT_High_sRNA1088	AAAGACGAGTAGTCAAACGTTGGT	10.05 GSM409313(Root Apex 1)
RT_High_sRNA1089	AAAGACGAGTGGTCAAACGTTACAA	10.05 GSM409313(Root Apex 1)
RT_High_sRNA1090	AAAGACTATTGTGTCCATTCTCAA	10.05 GSM409313(Root Apex 1)
RT_High_sRNA1091	AAAGACTCAAAGGATTCTTAACAT	10.05 GSM409313(Root Apex 1)
RT_High_sRNA1092	AAAGACTGCAATCTTTCGGTGTCC	20.11 GSM409313(Root Apex 1)
RT_High_sRNA1093	AAAGACTGTAGGGTGGCTCTA	10.05 GSM409313(Root Apex 1)
RT_High_sRNA1094	AAAGACTTTAAGATGCATGTGTGT	10.05 GSM409313(Root Apex 1)
RT_High_sRNA1095	AAAGAGAAACCCTAGGTTTCAGTG	10.05 GSM409313(Root Apex 1)
RT_High_sRNA1096	AAAGAGAAAGTAGGTGAAAATGAA	10.05 GSM409313(Root Apex 1)
RT_High_sRNA1097	AAAGAGAATGCATATGTAGTATGG	10.05 GSM409313(Root Apex 1)
RT_High_sRNA1098	AAAGAGAATGGTGCTGGCTCTCGT	10.05 GSM409313(Root Apex 1)
RT_High_sRNA1099	AAAGAGAGCCTACATTTAGTTTG	10.05 GSM409313(Root Apex 1)
RT_High_sRNA1100	AAAGAGAGGTGTTTGATGAACTAG	10.05 GSM409313(Root Apex 1)
RT_High_sRNA1101	AAAGAGAGTAAGAGTAGACTGGCA	10.05 GSM409313(Root Apex 1)
RT_High_sRNA1102	AAAGAGAGTAGCCAATATTGGA	10.05 GSM409313(Root Apex 1)
RT_High_sRNA1103	AAAGAGAGTGGCCGGCCTGCTGAC	10.05 GSM409313(Root Apex 1)
RT_High_sRNA1104	AAAGAGATAGGTGACTAACTGGAC	10.05 GSM409313(Root Apex 1)
RT_High_sRNA1105	AAAGAGATTAAGGGTGTGTTCGAA	10.05 GSM409313(Root Apex 1)
RT_High_sRNA1106	AAAGAGATTGGTTTTGCCTCCACA	10.05 GSM409313(Root Apex 1)
RT_High_sRNA1107	AAAGAGCAATTCTACGGTCCTTAA	10.05 GSM409313(Root Apex 1)
RT_High_sRNA1108	AAAGAGCAGGAATAGCCTATTGAA	10.05 GSM409313(Root Apex 1)
RT_High_sRNA1109	AAAGAGCATGTAGCCTAGTGGTTG	10.05 GSM409313(Root Apex 1)
RT_High_sRNA1110	AAAGAGCCTATAGATAACCATTGC	10.05 GSM409313(Root Apex 1)
RT_High_sRNA1111	AAAGAGGAAACAAAGGCTAAACTA	10.05 GSM409313(Root Apex 1)
RT_High_sRNA1112	AAAGAGGAGTTTTTAAATCGATGG	10.05 GSM409313(Root Apex 1)
RT_High_sRNA1113	AAAGAGGGCCTAACTTAGCTGAGG	10.05 GSM409313(Root Apex 1)
RT_High_sRNA1114	AAAGAGGGCCTAATTAATCAAATG	20.11 GSM409313(Root Apex 1)
RT_High_sRNA1115	AAAGAGGGCCTTAAGGTGTTTTGG	10.05 GSM409313(Root Apex 1)
RT_High_sRNA1116	AAAGAGGGCTTATTATAATATGAT	10.05 GSM409313(Root Apex 1)
RT_High_sRNA1117	AAAGAGGGTCTACATATCAGTGA	20.11 GSM409313(Root Apex 1)
RT_High_sRNA1118	AAAGAGGTCCTTCAATAATATTG	10.05 GSM409313(Root Apex 1)
RT_High_sRNA1119	AAAGAGGTCCTTCAATAATATTGT	30.16 GSM409313(Root Apex 1)
RT_High_sRNA1120	AAAGAGGTGAAGATACAATATCAG	10.05 GSM409313(Root Apex 1)
RT_High_sRNA1121	AAAGAGGTGGATGTTGCATCTAA	10.05 GSM409313(Root Apex 1)
RT_High_sRNA1122	AAAGAGGTGGTCTAACTATTTGCC	10.05 GSM409313(Root Apex 1)
RT_High_sRNA1123	AAAGAGGTGTATTTCTAATAGCAA	10.05 GSM409313(Root Apex 1)
RT_High_sRNA1124	AAAGAGGTGTCGCACTCTCGCAGC	10.05 GSM409313(Root Apex 1)/26.6 GSM409315(Root Apex 3)
RT_High_sRNA1125	AAAGAGGTTGTGTCGACTTGAG	10.05 GSM409313(Root Apex 1)
RT_High_sRNA1126	AAAGAGTGAAGGTGGTCCAATGT	10.05 GSM409313(Root Apex 1)
RT_High_sRNA1127	AAAGAGTGGCTACATTTAGGTTGC	10.05 GSM409313(Root Apex 1)
RT_High_sRNA1128	AAAGAGTGGTTGTGCCAGTCCGAT	10.05 GSM409313(Root Apex 1)
RT_High_sRNA1129	AAAGAGTTGCATATTATGATGGTA	10.05 GSM409313(Root Apex 1)
RT_High_sRNA1130	AAAGAGTTGCTTTAAATTGTGCTA	10.05 GSM409313(Root Apex 1)
RT_High_sRNA1131	AAAGAGTTTATTGACGGCGTGCAC	10.05 GSM409313(Root Apex 1)
RT_High_sRNA1132	AAAGATAAACGGCGTCATATATT	10.05 GSM409313(Root Apex 1)
RT_High_sRNA1133	AAAGATAAAGATTAAGTGCTTCAC	10.05 GSM409313(Root Apex 1)
RT_High_sRNA1134	AAAGATAATAGGTGGATGTGATA	10.05 GSM409313(Root Apex 1)
RT_High_sRNA1135	AAAGATACGCAAAACGAGGTGAGC	40.22 GSM409313(Root Apex 1)
RT_High_sRNA1136	AAAGATACGTAAAACGAGGTGAGC	20.11 GSM409313(Root Apex 1)
RT_High_sRNA1137	AAAGATAGGTGTCCTGGTTTGTAA	20.11 GSM409313(Root Apex 1)
RT_High_sRNA1138	AAAGATAGTGATGGGCTACCAACC	10.05 GSM409313(Root Apex 1)
RT_High_sRNA1139	AAAGATAGTGGTGTTTGCATTGGA	10.05 GSM409313(Root Apex 1)
RT_High_sRNA1140	AAAGATAGTTGCTACGCATGACAA	10.05 GSM409313(Root Apex 1)
RT_High_sRNA1141	AAAGATAGTTTGATGGCACTGTAG	10.05 GSM409313(Root Apex 1)
RT_High_sRNA1142	AAAGATCACTTCTCCACTAGTGCA	10.05 GSM409313(Root Apex 1)
RT_High_sRNA1143	AAAGATCATTTTTAGTTCCGGTTC	10.05 GSM409313(Root Apex 1)
RT_High_sRNA1144	AAAGATCTCGGTGCACTTTAATACC	10.05 GSM409313(Root Apex 1)
RT_High_sRNA1145	AAAGATGAATGGTCAAACATGTGA	30.16 GSM409313(Root Apex 1)
RT_High_sRNA1146	AAAGATGACCACAAATTAGAGAGG	20.11 GSM409313(Root Apex 1)
RT_High_sRNA1147	AAAGATGAGCACGTTATAAGGTAA	10.05 GSM409313(Root Apex 1)
RT_High_sRNA1148	AAAGATGATAATGTGAATCCC	10.05 GSM409313(Root Apex 1)
RT_High_sRNA1149	AAAGATGCATGAGACATGGTTTC	10.05 GSM409313(Root Apex 1)
RT_High_sRNA1150	AAAGATGCCCTTATTAAAATATCA	10.05 GSM409313(Root Apex 1)
RT_High_sRNA1151	AAAGATGCTAACCAGTTGAGCTAC	10.05 GSM409313(Root Apex 1)
RT_High_sRNA1152	AAAGATGCTCTTAGACTTTAGTTA	10.05 GSM409313(Root Apex 1)
RT_High_sRNA1153	AAAGATGGGTGTCCGTGGAGAGTG	10.05 GSM409313(Root Apex 1)
RT_High_sRNA1154	AAAGATGGTAGCGCCACGTGACTG	20.11 GSM409313(Root Apex 1)
RT_High_sRNA1155	AAAGATGGTGGGTCCATAAAACAA	10.05 GSM409313(Root Apex 1)
RT_High_sRNA1156	AAAGATGGTGTCTGCCCTTGTGCC	10.05 GSM409313(Root Apex 1)
RT_High_sRNA1157	AAAGATGGTTTGCCGATTGTCAGG	10.05 GSM409313(Root Apex 1)
RT_High_sRNA1158	AAAGATGTACTTGATAGCGATTT	10.05 GSM409313(Root Apex 1)
RT_High_sRNA1159	AAAGATGTCTTTTAGTGGGTGGAA	10.05 GSM409313(Root Apex 1)
RT_High_sRNA1160	AAAGATGTGCTAAAAAATCAACGG	10.05 GSM409313(Root Apex 1)
RT_High_sRNA1161	AAAGATGTGCTGCTGACATATGG	10.05 GSM409313(Root Apex 1)
RT_High_sRNA1162	AAAGATGTGCTTAAAGTACTGTAG	10.05 GSM409313(Root Apex 1)
RT_High_sRNA1163	AAAGATGTTCTACAATTTGCAGAC	10.05 GSM409313(Root Apex 1)
RT_High_sRNA1164	AAAGATTAACACAGGTACCGGTTG	10.05 GSM409313(Root Apex 1)
RT_High_sRNA1165	AAAGATTAATTTAGGTGTGTCTAT	10.05 GSM409313(Root Apex 1)
RT_High_sRNA1166	AAAGATTACGGGAGGGCCTGACAG	10.05 GSM409313(Root Apex 1)
RT_High_sRNA1167	AAAGATTAGTCTACGGTTGATGG	10.05 GSM409313(Root Apex 1)
RT_High_sRNA1168	AAAGATTATAATAAATTAGGGTTC	10.05 GSM409313(Root Apex 1)
RT_High_sRNA1169	AAAGATTATGTACAGGGTGGTCC	10.05 GSM409313(Root Apex 1)
RT_High_sRNA1170	AAAGATTATTTAGCGTAGTATATA	10.05 GSM409313(Root Apex 1)
RT_High_sRNA1171	AAAGATTCGGTGTCCTGTAACAAA	10.05 GSM409313(Root Apex 1)
RT_High_sRNA1172	AAAGATTGAGCCGGTATACATTGA	10.05 GSM409313(Root Apex 1)
RT_High_sRNA1173	AAAGATTGGAGGGTGTCGATATGG	10.05 GSM409313(Root Apex 1)
RT_High_sRNA1174	AAAGATTGTCGACCAAATAATTAA	10.05 GSM409313(Root Apex 1)
RT_High_sRNA1175	AAAGATTGTGGGCCCGATGTGTGA	10.05 GSM409313(Root Apex 1)
RT_High_sRNA1176	AAAGATTGTGTACTTCACTTTGGA	10.05 GSM409313(Root Apex 1)
RT_High_sRNA1177	AAAGATTTGATGCGATGTTTTTGG	10.05 GSM409313(Root Apex 1)
RT_High_sRNA1178	AAAGATTTTAGTTGAATGTGATA	10.05 GSM409313(Root Apex 1)
RT_High_sRNA1179	AAAGCAAACCCTGGATTTTCGTGC	10.05 GSM409313(Root Apex 1)
RT_High_sRNA1180	AAAGCAACGAATTGTGGACTGCCT	10.05 GSM409313(Root Apex 1)
RT_High_sRNA1181	AAAGCAATGGAATTAGTGTTTAGG	20.11 GSM409313(Root Apex 1)
RT_High_sRNA1182	AAAGCACGGTGCATTGACTATAGA	10.05 GSM409313(Root Apex 1)
RT_High_sRNA1183	AAAGCACTGATTGGACTGCCACGT	20.11 GSM409313(Root Apex 1)
RT_High_sRNA1184	AAAGCATACATCGGCTGGTGGTCC	10.05 GSM409313(Root Apex 1)
RT_High_sRNA1185	AAAGCATACGCGTGGAATACGTGGA	10.05 GSM409313(Root Apex 1)
RT_High_sRNA1186	AAAGCATAGTCTCATAGGTGTCA	10.05 GSM409313(Root Apex 1)
RT_High_sRNA1187	AAAGCATGCCACGAAAATATTAAT	10.05 GSM409313(Root Apex 1)
RT_High_sRNA1188	AAAGCCAAAAGCATAACAAGGTCC	10.05 GSM409313(Root Apex 1)
RT_High_sRNA1189	AAAGCCAAACAATTGCATGGTTAA	10.05 GSM409313(Root Apex 1)
RT_High_sRNA1190	AAAGCCAAAGTGCTAATGATGTCC	10.05 GSM409313(Root Apex 1)
RT_High_sRNA1191	AAAGCCAACCTAGGACTTTGATGG	10.05 GSM409313(Root Apex 1)
RT_High_sRNA1192	AAAGCCAACGGTGTCAAATATTTT	10.05 GSM409313(Root Apex 1)
RT_High_sRNA1193	AAAGCCACCTAAGAACCTTGTGCG	10.05 GSM409313(Root Apex 1)
RT_High_sRNA1194	AAAGCCAGAGGGGTGGCTGGATGATG	10.05 GSM409313(Root Apex 1)
RT_High_sRNA1195	AAAGCCCAAGAAATAGATGGAATA	10.05 GSM409313(Root Apex 1)
RT_High_sRNA1196	AAAGCCGCTCAAGAGGTGAGAGAC	10.05 GSM409313(Root Apex 1)
RT_High_sRNA1197	AAAGCCTAAGGTGGGGTTTGGATC	10.05 GSM409313(Root Apex 1)
RT_High_sRNA1198	AAAGCCTATCGTATTCCGCGCGCA	10.05 GSM409313(Root Apex 1)
RT_High_sRNA1199	AAAGCCTGAAGTGACTGCAGTATCA	10.05 GSM409313(Root Apex 1)
RT_High_sRNA1200	AAAGCCTGAGTTCAGTTTCGCCGC	10.05 GSM409313(Root Apex 1)
RT_High_sRNA1201	AAAGCCTTAGTACCGATTGTAAAA	10.05 GSM409313(Root Apex 1)
RT_High_sRNA1202	AAAGCGTGCCACAAAAATCTTAAT	10.05 GSM409313(Root Apex 1)
RT_High_sRNA1203	AAAGCGTGCCACAAATATCCGAAA	10.05 GSM409313(Root Apex 1)
RT_High_sRNA1204	AAAGCGTGCCACGAAAATCTTAA	10.05 GSM409313(Root Apex 1)
RT_High_sRNA1205	AAAGCGTGCCACGAAAATCTTTTC	10.05 GSM409313(Root Apex 1)
RT_High_sRNA1206	AAAGCGTGCCACGAGTATCCAAAA	10.05 GSM409313(Root Apex 1)
RT_High_sRNA1207	AAAGCGTGCCATTTTAATCCAAAA	10.05 GSM409313(Root Apex 1)
RT_High_sRNA1208	AAAGCGTGCCGTATGGAAAACGAG	20.11 GSM409313(Root Apex 1)
RT_High_sRNA1209	AAAGCGTGCTCACGGAAAACGAGGG	20.11 GSM409313(Root Apex 1)
RT_High_sRNA1210	AAAGCGTGGCCTATCGATCCTTTAG	10.05 GSM409313(Root Apex 1)
RT_High_sRNA1211	AAAGCGTGTCACGAAAAACTTAAT	10.05 GSM409313(Root Apex 1)
RT_High_sRNA1212	AAAGCTAACCAATTAGGTGAAGAG	10.05 GSM409313(Root Apex 1)
RT_High_sRNA1213	AAAGCTAGCTCATGAGGTGAGGGA	10.05 GSM409313(Root Apex 1)
RT_High_sRNA1214	AAAGCTAGGTAGGTTGGTTTGGAA	10.05 GSM409313(Root Apex 1)
RT_High_sRNA1215	AAAGCTATGTGCATTCATGAACGC	10.05 GSM409313(Root Apex 1)
RT_High_sRNA1216	AAAGCTCAACATGCAACCATGCCA	10.05 GSM409313(Root Apex 1)
RT_High_sRNA1217	AAAGCTCAGTACAAAGCCTCCCA	10.05 GSM409313(Root Apex 1)
RT_High_sRNA1218	AAAGCTGATGCCTATTACTTCTAA	10.05 GSM409313(Root Apex 1)
RT_High_sRNA1219	AAAGCTGGTGACGTGATGCAGATC	10.05 GSM409313(Root Apex 1)
RT_High_sRNA1220	AAAGCTTAACATGCAAAGATGCCA	10.05 GSM409313(Root Apex 1)
RT_High_sRNA1221	AAAGCTTAACATGCAACCATGCCA	10.05 GSM409313(Root Apex 1)
RT_High_sRNA1222	AAAGCTTAACATGCAAGTATGCCA	10.05 GSM409313(Root Apex 1)
RT_High_sRNA1223	AAAGCTTAAGGTGCTGCGATCGTG	10.05 GSM409313(Root Apex 1)
RT_High_sRNA1224	AAAGCTTATGGAGTCTACTTTTAG	10.05 GSM409313(Root Apex 1)
RT_High_sRNA1225	AAAGCTTGATGCCTAAACTGCCT	10.05 GSM409313(Root Apex 1)
RT_High_sRNA1226	AAAGGAAAGGGATGCCATTATGGGTGA	30.16 GSM409313(Root Apex 1)
RT_High_sRNA1227	AAAGGAATAGAAAAAGGAGCC	10.05 GSM409313(Root Apex 1)
RT_High_sRNA1228	AAAGGAATAGAAGATGGGCTGGCG	30.16 GSM409313(Root Apex 1)
RT_High_sRNA1229	AAAGGAATCAGTATGAAATTGTGC	10.05 GSM409313(Root Apex 1)
RT_High_sRNA1230	AAAGGAATGACCGTTTGATTGGAC	10.05 GSM409313(Root Apex 1)
RT_High_sRNA1231	AAAGGAATTGGTGCTATCTTAATG	10.05 GSM409313(Root Apex 1)
RT_High_sRNA1232	AAAGGACACAGTTTTGAATGGCAT	10.05 GSM409313(Root Apex 1)
RT_High_sRNA1233	AAAGGACGTGTCTACAACGACACC	10.05 GSM409313(Root Apex 1)
RT_High_sRNA1234	AAAGGACTGTTCGAGCTAGGCCTA	10.05 GSM409313(Root Apex 1)
RT_High_sRNA1235	AAAGGAGAGAAATCAGCGTGTCT	10.05 GSM409313(Root Apex 1)
RT_High_sRNA1236	AAAGGAGAGGACTAGCTAGGTTGC	10.05 GSM409313(Root Apex 1)
RT_High_sRNA1237	AAAGGAGCATGGTACCAAAATAGC	10.05 GSM409313(Root Apex 1)
RT_High_sRNA1238	AAAGGAGCCACGTAAACGCCACGT	10.05 GSM409313(Root Apex 1)
RT_High_sRNA1239	AAAGGAGGAATCTTTTTTGGATGG	10.05 GSM409313(Root Apex 1)
RT_High_sRNA1240	AAAGGAGTAATACGGATAGATTGA	10.05 GSM409313(Root Apex 1)
RT_High_sRNA1241	AAAGGATCCAAGTAGACGCCATAT	10.05 GSM409313(Root Apex 1)
RT_High_sRNA1242	AAAGGATGAATTCTACAATATACC	10.05 GSM409313(Root Apex 1)
RT_High_sRNA1243	AAAGGATGACGATCCGTTTTGCGG	10.05 GSM409313(Root Apex 1)
RT_High_sRNA1244	AAAGGATGCATGCTAATTAATTAG	10.05 GSM409313(Root Apex 1)
RT_High_sRNA1245	AAAGGATGTGACATTTTATAGGAC	10.05 GSM409313(Root Apex 1)
RT_High_sRNA1246	AAAGGATTGTTGGTGGAGAAATTG	10.05 GSM409313(Root Apex 1)
RT_High_sRNA1247	AAAGGATTTGTTGAACTATAGGG	10.05 GSM409313(Root Apex 1)
RT_High_sRNA1248	AAAGGCCAAAAATGACTGGGCCAA	10.05 GSM409313(Root Apex 1)
RT_High_sRNA1249	AAAGGCCCGTCAGAGGTGATGATC	10.05 GSM409313(Root Apex 1)
RT_High_sRNA1250	AAAGGCCGCAATCTTTTGGTGTCC	10.05 GSM409313(Root Apex 1)
RT_High_sRNA1251	AAAGGCCGGTTTACAGAATGTCCA	10.05 GSM409313(Root Apex 1)
RT_High_sRNA1252	AAAGGCCGTTAGAAGGTTGAATGC	10.05 GSM409313(Root Apex 1)
RT_High_sRNA1253	AAAGGCCTGGAGTATCTTCATGAG	10.05 GSM409313(Root Apex 1)
RT_High_sRNA1254	AAAGGCGGTCAACGCGGATC	10.05 GSM409313(Root Apex 1)
RT_High_sRNA1255	AAAGGCGTGTACTGTTGAGTGTA	10.05 GSM409313(Root Apex 1)
RT_High_sRNA1256	AAAGGCTGCATATATCCGATTGGA	10.05 GSM409313(Root Apex 1)
RT_High_sRNA1257	AAAGGGAAGCTTGATGTGGATGAC	10.05 GSM409313(Root Apex 1)
RT_High_sRNA1258	AAAGGGAATAAAGATTGGTGGCC	10.05 GSM409313(Root Apex 1)
RT_High_sRNA1259	AAAGGGAGGATGCCCTCCTAGCCA	10.05 GSM409313(Root Apex 1)
RT_High_sRNA1260	AAAGGGAGGCGCAACGCCAGGAGC	20.11 GSM409313(Root Apex 1)
RT_High_sRNA1261	AAAGGGAGTGCTCATATACATATG	10.05 GSM409313(Root Apex 1)
RT_High_sRNA1262	AAAGGGCATACGGATTGGGTGGTA	10.05 GSM409313(Root Apex 1)
RT_High_sRNA1263	AAAGGGCCTTGAAGTGAGAGATGT	10.05 GSM409313(Root Apex 1)
RT_High_sRNA1264	AAAGGGCTGCCTGCAATAATACC	10.05 GSM409313(Root Apex 1)
RT_High_sRNA1265	AAAGGGGACCTAAAAAAATCAATG	10.05 GSM409313(Root Apex 1)
RT_High_sRNA1266	AAAGGGGACCTGTAATTGTGATA	10.05 GSM409313(Root Apex 1)
RT_High_sRNA1267	AAAGGGGCCCTGAAAGTATAA	10.05 GSM409313(Root Apex 1)
RT_High_sRNA1268	AAAGGGGGCTTTTAACTATTTGC	10.05 GSM409313(Root Apex 1)
RT_High_sRNA1269	AAAGGGGGTTTATACAGGTTCG	10.05 GSM409313(Root Apex 1)
RT_High_sRNA1270	AAAGGGGTGTGTGGTTTTAACCT	10.05 GSM409313(Root Apex 1)
RT_High_sRNA1271	AAAGGGGTTGTGATTGGTTGAGAA	10.05 GSM409313(Root Apex 1)
RT_High_sRNA1272	AAAGGGTAGTGCCACTTGCTTAAC	10.05 GSM409313(Root Apex 1)
RT_High_sRNA1273	AAAGGGTCCATAGCTCAGTGGTA	10.05 GSM409313(Root Apex 1)
RT_High_sRNA1274	AAAGGGTGAATAGCCAAAGTGGTC	30.16 GSM409313(Root Apex 1)
RT_High_sRNA1275	AAAGGGTGCATGGTTTCAATCCCG	10.05 GSM409313(Root Apex 1)
RT_High_sRNA1276	AAAGGGTGGCTTACAATTTATAGG	10.05 GSM409313(Root Apex 1)
RT_High_sRNA1277	AAAGGGTGGTTACAAGAGCCTCAA	10.05 GSM409313(Root Apex 1)
RT_High_sRNA1278	AAAGGGTGTACGTAATTGGAGGTC	20.11 GSM409313(Root Apex 1)
RT_High_sRNA1279	AAAGGGTGTTCTGACATGAATGA	20.11 GSM409313(Root Apex 1)
RT_High_sRNA1280	AAAGGGTGTTTAGATTTAGGGTT	10.05 GSM409313(Root Apex 1)
RT_High_sRNA1281	AAAGGGTTTTAGATAGATGTGATA	10.05 GSM409313(Root Apex 1)
RT_High_sRNA1282	AAAGGTAAAGTAAATGGTAATAAAA	10.05 GSM409313(Root Apex 1)
RT_High_sRNA1283	AAAGGTACCATGGAGGTGGTGTTA	10.05 GSM409313(Root Apex 1)
RT_High_sRNA1284	AAAGGTACCGTCTGGATACTCCA	10.05 GSM409313(Root Apex 1)
RT_High_sRNA1285	AAAGGTACTCTAATCCACAGTGCG	10.05 GSM409313(Root Apex 1)
RT_High_sRNA1286	AAAGGTCATGTAGCCTGGCGGGTAC	10.05 GSM409313(Root Apex 1)
RT_High_sRNA1287	AAAGGTCCTACAAAAACTCTTACG	30.16 GSM409313(Root Apex 1)
RT_High_sRNA1288	AAAGGTCCTAGTGTGACTGCTTAGG	10.05 GSM409313(Root Apex 1)
RT_High_sRNA1289	AAAGGTCCTATACTAGCTGTGAAC	10.05 GSM409313(Root Apex 1)
RT_High_sRNA1290	AAAGGTCGTGTTAGAAATATGTAG	10.05 GSM409313(Root Apex 1)
RT_High_sRNA1291	AAAGGTCTCTAGATGACTAAAGGT	10.05 GSM409313(Root Apex 1)
RT_High_sRNA1292	AAAGGTGAAACTACCCAAAAGCAA	10.05 GSM409313(Root Apex 1)
RT_High_sRNA1293	AAAGGTGAGATTAGATAGTGCTAT	10.05 GSM409313(Root Apex 1)
RT_High_sRNA1294	AAAGGTGAGGCCTTCAAAATCTAA	10.05 GSM409313(Root Apex 1)
RT_High_sRNA1295	AAAGGTGATAAACAATGTGGAGCA	10.05 GSM409313(Root Apex 1)
RT_High_sRNA1296	AAAGGTGATGGCTTATCTGGTATA	10.05 GSM409313(Root Apex 1)
RT_High_sRNA1297	AAAGGTGCAAGTGGAAAGATTCGC	10.05 GSM409313(Root Apex 1)/17.73 GSM409315(Root Apex 3)
RT_High_sRNA1298	AAAGGTGCAGTAACTATTGTGTGA	10.05 GSM409313(Root Apex 1)
RT_High_sRNA1299	AAAGGTGCATATGTTCTATATTAG	10.05 GSM409313(Root Apex 1)
RT_High_sRNA1300	AAAGGTGGATATCCTCATTCAGAA	10.05 GSM409313(Root Apex 1)
RT_High_sRNA1301	AAAGGTGGGCTAATTTAGGGCTA	10.05 GSM409313(Root Apex 1)
RT_High_sRNA1302	AAAGGTGTATGTTGGGCCTTTC	10.05 GSM409313(Root Apex 1)
RT_High_sRNA1303	AAAGGTGTCGACCAATAGGTGCTG	10.05 GSM409313(Root Apex 1)
RT_High_sRNA1304	AAAGGTGTCGTTTTAAAGAATCAT	10.05 GSM409313(Root Apex 1)
RT_High_sRNA1305	AAAGGTGTCTGTTTAGGAATTGAA	10.05 GSM409313(Root Apex 1)
RT_High_sRNA1306	AAAGGTGTGTAGTTTTAACTATGA	30.16 GSM409313(Root Apex 1)
RT_High_sRNA1307	AAAGGTGTGTGATTAGTTGAAAAG	10.05 GSM409313(Root Apex 1)
RT_High_sRNA1308	AAAGGTGTGTTCTCTAACAAGAAC	10.05 GSM409313(Root Apex 1)
RT_High_sRNA1309	AAAGGTGTTAAATATGTGTATTCT	10.05 GSM409313(Root Apex 1)
RT_High_sRNA1310	AAAGGTGTTGGCTCTAATGCAAGA	10.05 GSM409313(Root Apex 1)/16.03 GSM409314(Root Apex 2)
RT_High_sRNA1311	AAAGGTTAAATAAGAAATGATGGT	10.05 GSM409313(Root Apex 1)
RT_High_sRNA1312	AAAGGTTAGCGCAGGTGATATATA	10.05 GSM409313(Root Apex 1)
RT_High_sRNA1313	AAAGGTTCAAAGACAGGATGTATT	10.05 GSM409313(Root Apex 1)
RT_High_sRNA1314	AAAGGTTCACCGTCCAATGACATT	10.05 GSM409313(Root Apex 1)
RT_High_sRNA1315	AAAGGTTCATTTGTACGGTGTTCT	10.05 GSM409313(Root Apex 1)
RT_High_sRNA1316	AAAGGTTCTACCGGTGTCCCATAA	10.05 GSM409313(Root Apex 1)
RT_High_sRNA1317	AAAGGTTGCATATATCCGATTGGA	10.05 GSM409313(Root Apex 1)
RT_High_sRNA1318	AAAGGTTGCATGCCGTAATTTGGA	10.05 GSM409313(Root Apex 1)
RT_High_sRNA1319	AAAGGTTGCTATATTTTGAACGAA	10.05 GSM409313(Root Apex 1)
RT_High_sRNA1320	AAAGGTTGCTCTAAGGTGAATAAA	10.05 GSM409313(Root Apex 1)
RT_High_sRNA1321	AAAGGTTTGCCTCGAGTGTGCTAA	10.05 GSM409313(Root Apex 1)
RT_High_sRNA1322	AAAGGTTTGTTGGAACCATGCCAC	20.11 GSM409313(Root Apex 1)
RT_High_sRNA1323	AAAGTAAACGGTGTCATATATTAT	10.05 GSM409313(Root Apex 1)
RT_High_sRNA1324	AAAGTAAAGGCCCATCACAGGTA	10.05 GSM409313(Root Apex 1)
RT_High_sRNA1325	AAAGTAAAGTGCTCTCTACAAAAC	20.11 GSM409313(Root Apex 1)
RT_High_sRNA1326	AAAGTAAATGGTGTCATATATTA	10.05 GSM409313(Root Apex 1)
RT_High_sRNA1327	AAAGTAACATAGGGCCTGTTTGGA	10.05 GSM409313(Root Apex 1)
RT_High_sRNA1328	AAAGTAACTAAACGTGAGGGGTGT	10.05 GSM409313(Root Apex 1)
RT_High_sRNA1329	AAAGTAAGATGCTATCTATAAAAC	10.05 GSM409313(Root Apex 1)
RT_High_sRNA1330	AAAGTAAGGGTGGTCCAAAGTGAA	10.05 GSM409313(Root Apex 1)
RT_High_sRNA1331	AAAGTAAGGTGCTATCTATAAAAC	10.05 GSM409313(Root Apex 1)
RT_High_sRNA1332	AAAGTAAGGTGCTATTTATAAAAC	10.05 GSM409313(Root Apex 1)
RT_High_sRNA1333	AAAGTAAGGTGCTCTCTATAAGAC	20.11 GSM409313(Root Apex 1)
RT_High_sRNA1334	AAAGTAAGGTGCTCTTTATAAAAC	10.05 GSM409313(Root Apex 1)
RT_High_sRNA1335	AAAGTAATAGGCCTACCCAAACCA	20.11 GSM409313(Root Apex 1)
RT_High_sRNA1336	AAAGTAATAGTTGGTGTTTAGATG	10.05 GSM409313(Root Apex 1)
RT_High_sRNA1337	AAAGTAATGCGGTGCCAAAAAAGTA	10.05 GSM409313(Root Apex 1)
RT_High_sRNA1338	AAAGTAATTTGACTTTGGCCAAAC	10.05 GSM409313(Root Apex 1)
RT_High_sRNA1339	AAAGTACCTGCATATAAGATTTTG	10.05 GSM409313(Root Apex 1)
RT_High_sRNA1340	AAAGTACTAGTTGGTGTTTAGATG	10.05 GSM409313(Root Apex 1)
RT_High_sRNA1341	AAAGTACTCCAAGAAGTAAAGTGA	10.05 GSM409313(Root Apex 1)
RT_High_sRNA1342	AAAGTACTTGTACATAGGATTTGA	10.05 GSM409313(Root Apex 1)
RT_High_sRNA1343	AAAGTAGCATTAGCTTAGGGTGCA	10.05 GSM409313(Root Apex 1)
RT_High_sRNA1344	AAAGTAGCCTATCAGATTTGGTACC	10.05 GSM409313(Root Apex 1)
RT_High_sRNA1345	AAAGTAGCTGTGAAATAGGTCTGT	20.11 GSM409313(Root Apex 1)
RT_High_sRNA1346	AAAGTAGGGTCAAATTGGTAGTTA	20.11 GSM409313(Root Apex 1)
RT_High_sRNA1347	AAAGTAGGGTCTACATATCAGTGA	10.05 GSM409313(Root Apex 1)
RT_High_sRNA1348	AAAGTAGGTAGAATTAAATAGGAC	10.05 GSM409313(Root Apex 1)
RT_High_sRNA1349	AAAGTAGGTGCCACTGACATGTGG	10.05 GSM409313(Root Apex 1)
RT_High_sRNA1350	AAAGTAGTCTATATAGATGGGATC	10.05 GSM409313(Root Apex 1)
RT_High_sRNA1351	AAAGTAGTTGTGCCTTATATTATG	10.05 GSM409313(Root Apex 1)
RT_High_sRNA1352	AAAGTATAAGGGCCATTAGAATCG	10.05 GSM409313(Root Apex 1)
RT_High_sRNA1353	AAAGTATGGCTTGCCTAAGGTTAG	10.05 GSM409313(Root Apex 1)
RT_High_sRNA1354	AAAGTATGGGTGTCTCTGGTTAAG	10.05 GSM409313(Root Apex 1)
RT_High_sRNA1355	AAAGTATGTCGAGGTACCAGTACC	10.05 GSM409313(Root Apex 1)
RT_High_sRNA1356	AAAGTATTTAAAGGAAGGGTGTAC	10.05 GSM409313(Root Apex 1)
RT_High_sRNA1357	AAAGTATTTACTTGTTGCTGTACA	10.05 GSM409313(Root Apex 1)
RT_High_sRNA1358	AAAGTCAAAACGTGCTATAACCTA	10.05 GSM409313(Root Apex 1)
RT_High_sRNA1359	AAAGTCAAAGGCGTCATACATTAA	20.11 GSM409313(Root Apex 1)
RT_High_sRNA1360	AAAGTCAACGGCGTCATATATTTA	10.05 GSM409313(Root Apex 1)
RT_High_sRNA1361	AAAGTCAACGGTCAACGGTGTCAA	20.11 GSM409313(Root Apex 1)
RT_High_sRNA1362	AAAGTCAACGGTGCCAAATATTTA	10.05 GSM409313(Root Apex 1)
RT_High_sRNA1363	AAAGTCAACGGTGTCAAACATTTA	10.05 GSM409313(Root Apex 1)
RT_High_sRNA1364	AAAGTCAACGGTGTCAAACATTTC	20.11 GSM409313(Root Apex 1)
RT_High_sRNA1365	AAAGTCAACGGTGTCAAATAAAAC	40.22 GSM409313(Root Apex 1)
RT_High_sRNA1366	AAAGTCAACGGTGTCACATATTAA	10.05 GSM409313(Root Apex 1)
RT_High_sRNA1367	AAAGTCAACGGTGTCATACATTAA	10.05 GSM409313(Root Apex 1)
RT_High_sRNA1368	AAAGTCAACGGTGTCATATA	10.05 GSM409313(Root Apex 1)
RT_High_sRNA1369	AAAGTCAACGGTGTCATTTGAAAC	10.05 GSM409313(Root Apex 1)
RT_High_sRNA1370	AAAGTCAATGGTGTCAAACATTCAG	10.05 GSM409313(Root Apex 1)
RT_High_sRNA1371	AAAGTCAATGGTGTCAAACATTTC	20.11 GSM409313(Root Apex 1)
RT_High_sRNA1372	AAAGTCAATGGTGTCATATATTAA	20.11 GSM409313(Root Apex 1)
RT_High_sRNA1373	AAAGTCATCGGTGCCGGTTTTA	10.05 GSM409313(Root Apex 1)
RT_High_sRNA1374	AAAGTCATTAAGATGATAGGTTGT	10.05 GSM409313(Root Apex 1)
RT_High_sRNA1375	AAAGTCCTACTCGGAGGTGATATA	10.05 GSM409313(Root Apex 1)
RT_High_sRNA1376	AAAGTCTAAGCCTAAACAAACAA	10.05 GSM409313(Root Apex 1)
RT_High_sRNA1377	AAAGTCTAAGCCTAAACAAACAAG	10.05 GSM409313(Root Apex 1)
RT_High_sRNA1378	AAAGTCTAGACGAAGATATGGTAC	10.05 GSM409313(Root Apex 1)
RT_High_sRNA1379	AAAGTCTATAGGTGTCGGTTTTAA	10.05 GSM409313(Root Apex 1)
RT_High_sRNA1380	AAAGTCTATGGTCTATCTCACAGC	10.05 GSM409313(Root Apex 1)
RT_High_sRNA1381	AAAGTCTTACAATATGAAACGGAG	10.05 GSM409313(Root Apex 1)
RT_High_sRNA1382	AAAGTCTTAGAGTGTCACATCGGA	10.05 GSM409313(Root Apex 1)
RT_High_sRNA1383	AAAGTGAAATGATCGGTTTAAG	10.05 GSM409313(Root Apex 1)
RT_High_sRNA1384	AAAGTGAACTTTTGGGGGAAGAC	10.05 GSM409313(Root Apex 1)
RT_High_sRNA1385	AAAGTGAATGGTGAAGATTTGTG	10.05 GSM409313(Root Apex 1)
RT_High_sRNA1386	AAAGTGAATGGTGGAGGGTTGTGA	10.05 GSM409313(Root Apex 1)
RT_High_sRNA1387	AAAGTGAGCCATATATATTGTGGA	10.05 GSM409313(Root Apex 1)
RT_High_sRNA1388	AAAGTGAGGTGTACAATTAAGGGT	10.05 GSM409313(Root Apex 1)
RT_High_sRNA1389	AAAGTGATCAGGTCCTAAATTCTC	10.05 GSM409313(Root Apex 1)
RT_High_sRNA1390	AAAGTGATCCATCTATATGTAAGG	10.05 GSM409313(Root Apex 1)
RT_High_sRNA1391	AAAGTGATGAACCCCTACATACCC	10.05 GSM409313(Root Apex 1)
RT_High_sRNA1392	AAAGTGATGAGGTGGAAAAGAGAA	10.05 GSM409313(Root Apex 1)
RT_High_sRNA1393	AAAGTGATTTCGTCCTATGTGGCA	20.11 GSM409313(Root Apex 1)
RT_High_sRNA1394	AAAGTGATTTGTAAGATTGTTCA	10.05 GSM409313(Root Apex 1)
RT_High_sRNA1395	AAAGTGCAAGATGATGTGAGAGTGG	10.05 GSM409313(Root Apex 1)
RT_High_sRNA1396	AAAGTGCAAGTATATAGTAGATCA	10.05 GSM409313(Root Apex 1)
RT_High_sRNA1397	AAAGTGCACCCAAACTTTCGATGC	20.11 GSM409313(Root Apex 1)
RT_High_sRNA1398	AAAGTGCATATTGAGACTAAAATC	10.05 GSM409313(Root Apex 1)
RT_High_sRNA1399	AAAGTGCATTGGCGGTTCTTAAAC	10.05 GSM409313(Root Apex 1)
RT_High_sRNA1400	AAAGTGCCACATTGGATTGAGTGA	10.05 GSM409313(Root Apex 1)
RT_High_sRNA1401	AAAGTGCCCGATTGAGATATGGT	10.05 GSM409313(Root Apex 1)
RT_High_sRNA1402	AAAGTGCTAGATTGTAATAATGGC	10.05 GSM409313(Root Apex 1)
RT_High_sRNA1403	AAAGTGCTTATATTTTGGGATGGA	30.16 GSM409313(Root Apex 1)
RT_High_sRNA1404	AAAGTGCTTGACAACTAAGAGTTG	20.11 GSM409313(Root Apex 1)
RT_High_sRNA1405	AAAGTGGAGCCAGTAGGAAGACATG	10.05 GSM409313(Root Apex 1)
RT_High_sRNA1406	AAAGTGGAGGTGTGATCTAAACAG	10.05 GSM409313(Root Apex 1)
RT_High_sRNA1407	AAAGTGGCGAATAGTTAACAGACCA	10.05 GSM409313(Root Apex 1)
RT_High_sRNA1408	AAAGTGGGAAATTGTTGCAAGTG	30.16 GSM409313(Root Apex 1)
RT_High_sRNA1409	AAAGTGGGAGAAGGATGAGACGGC	10.05 GSM409313(Root Apex 1)
RT_High_sRNA1410	AAAGTGGGCCATATACATTGTGGA	10.05 GSM409313(Root Apex 1)
RT_High_sRNA1411	AAAGTGGGTAGCAAGAAATAAAAT	10.05 GSM409313(Root Apex 1)
RT_High_sRNA1412	AAAGTGGGTGAATGGTTGATGTAC	10.05 GSM409313(Root Apex 1)
RT_High_sRNA1413	AAAGTGGTGGGCTAAACGATCTGG	10.05 GSM409313(Root Apex 1)
RT_High_sRNA1414	AAAGTGGTTAGGAGACGATCTGAG	10.05 GSM409313(Root Apex 1)
RT_High_sRNA1415	AAAGTGTACGGACAATCCTTAAAC	10.05 GSM409313(Root Apex 1)
RT_High_sRNA1416	AAAGTGTAGTACTACTATGTGTC	10.05 GSM409313(Root Apex 1)
RT_High_sRNA1417	AAAGTGTATCCACAAATATGGTAT	10.05 GSM409313(Root Apex 1)
RT_High_sRNA1418	AAAGTGTATCCTGGATTGTTCA	10.05 GSM409313(Root Apex 1)
RT_High_sRNA1419	AAAGTGTCACCTTTGACGGATATA	10.05 GSM409313(Root Apex 1)
RT_High_sRNA1420	AAAGTGTCCGATTGAGATATGGTC	10.05 GSM409313(Root Apex 1)
RT_High_sRNA1421	AAAGTGTCTAACTGGTGTTTGTCT	10.05 GSM409313(Root Apex 1)
RT_High_sRNA1422	AAAGTGTCTATGGTGTCATGTCAA	20.11 GSM409313(Root Apex 1)
RT_High_sRNA1423	AAAGTGTGCAATGCAAAATGGTAC	10.05 GSM409313(Root Apex 1)
RT_High_sRNA1424	AAAGTGTGCCACTAACCAAACGAA	10.05 GSM409313(Root Apex 1)
RT_High_sRNA1425	AAAGTGTGCCATTAATAAATACAT	10.05 GSM409313(Root Apex 1)
RT_High_sRNA1426	AAAGTGTGCTAGATACTATTGGA	10.05 GSM409313(Root Apex 1)
RT_High_sRNA1427	AAAGTGTGGCCAATAATTTGTTAG	10.05 GSM409313(Root Apex 1)
RT_High_sRNA1428	AAAGTGTGGCTGGGAACCAAACAG	10.05 GSM409313(Root Apex 1)
RT_High_sRNA1429	AAAGTGTGTATGACAGGTGGGAC	10.05 GSM409313(Root Apex 1)
RT_High_sRNA1430	AAAGTGTGTGATCGATTGAGAAGA	10.05 GSM409313(Root Apex 1)
RT_High_sRNA1431	AAAGTGTGTGCGATGTGTCTTTAC	10.05 GSM409313(Root Apex 1)
RT_High_sRNA1432	AAAGTGTTGGTAAAGATATGTGTC	10.05 GSM409313(Root Apex 1)/16.03 GSM409314(Root Apex 2)
RT_High_sRNA1433	AAAGTTAAAGGTGTTGGTTCTCAT	10.05 GSM409313(Root Apex 1)
RT_High_sRNA1434	AAAGTTAACGGTGTCAAATATTTA	10.05 GSM409313(Root Apex 1)
RT_High_sRNA1435	AAAGTTAAGAAAGTGTGGCATAAC	10.05 GSM409313(Root Apex 1)
RT_High_sRNA1436	AAAGTTAAGAGTTGAGGGGTGTAA	10.05 GSM409313(Root Apex 1)
RT_High_sRNA1437	AAAGTTAAGGGTGAGCAATGTATG	10.05 GSM409313(Root Apex 1)
RT_High_sRNA1438	AAAGTTACGTGTCTATAATAGGTT	10.05 GSM409313(Root Apex 1)
RT_High_sRNA1439	AAAGTTAGGAGTTAATGTAAGT	10.05 GSM409313(Root Apex 1)
RT_High_sRNA1440	AAAGTTAGGTGCGAAAACTCATGG	10.05 GSM409313(Root Apex 1)
RT_High_sRNA1441	AAAGTTATAGATCTTGATGAGTTA	10.05 GSM409313(Root Apex 1)
RT_High_sRNA1442	AAAGTTATGATTGGTTGCGAAGA	10.05 GSM409313(Root Apex 1)
RT_High_sRNA1443	AAAGTTATGTGTGTATGACAGGTTG	10.05 GSM409313(Root Apex 1)
RT_High_sRNA1444	AAAGTTATTAGTGCCACTTGAGGG	10.05 GSM409313(Root Apex 1)
RT_High_sRNA1445	AAAGTTCGATGTGATGTAAAA	30.16 GSM409313(Root Apex 1)
RT_High_sRNA1446	AAAGTTCTACTTAGACAAGGTGAT	10.05 GSM409313(Root Apex 1)
RT_High_sRNA1447	AAAGTTGAAAGTTTACGTGTGT	20.11 GSM409313(Root Apex 1)
RT_High_sRNA1448	AAAGTTGAGGGTGTGTTTGGTTG	10.05 GSM409313(Root Apex 1)
RT_High_sRNA1449	AAAGTTGATATTTGCTGGTGGA	10.05 GSM409313(Root Apex 1)
RT_High_sRNA1450	AAAGTTGCTCAGTAGCCCTGGAAG	10.05 GSM409313(Root Apex 1)
RT_High_sRNA1451	AAAGTTGGAAGCCTGTGTTTGTA	10.05 GSM409313(Root Apex 1)
RT_High_sRNA1452	AAAGTTGGACACTAAAACTCATGC	30.16 GSM409313(Root Apex 1)
RT_High_sRNA1453	AAAGTTGGAGCCTCTTTCTATGCC	10.05 GSM409313(Root Apex 1)
RT_High_sRNA1454	AAAGTTGGAGGACCTAAACGAGTG	20.11 GSM409313(Root Apex 1)
RT_High_sRNA1455	AAAGTTGGGAGTTTACGTGTGTAG	10.05 GSM409313(Root Apex 1)
RT_High_sRNA1456	AAAGTTGGGCGCTGAAAACCATGG	10.05 GSM409313(Root Apex 1)
RT_High_sRNA1457	AAAGTTGGGTGCGAAAACTTATGG	30.16 GSM409313(Root Apex 1)
RT_High_sRNA1458	AAAGTTGGTTGTGCCAAATGTTGG	10.05 GSM409313(Root Apex 1)
RT_High_sRNA1459	AAAGTTGTATGCCGAAAATTGGAG	10.05 GSM409313(Root Apex 1)
RT_High_sRNA1460	AAAGTTGTCCTCTTACTTGGTGGG	10.05 GSM409313(Root Apex 1)
RT_High_sRNA1461	AAAGTTGTGAAGCTGCCTAAACCC	20.11 GSM409313(Root Apex 1)
RT_High_sRNA1462	AAAGTTGTGCCATACCGATCCTGG	10.05 GSM409313(Root Apex 1)
RT_High_sRNA1463	AAAGTTGTGCTTCAAGTATTGTGGA	10.05 GSM409313(Root Apex 1)
RT_High_sRNA1464	AAAGTTGTGGCTCCGGTTGGACCT	10.05 GSM409313(Root Apex 1)
RT_High_sRNA1465	AAAGTTGTGTGCCATTACGTTTGC	10.05 GSM409313(Root Apex 1)
RT_High_sRNA1466	AAAGTTGTGTTTGGATTGAAGTC	10.05 GSM409313(Root Apex 1)
RT_High_sRNA1467	AAAGTTGTTTTTTAGACCGTGCCC	10.05 GSM409313(Root Apex 1)
RT_High_sRNA1468	AAAGTTTAGGTGGTGTTTAGATCC	10.05 GSM409313(Root Apex 1)
RT_High_sRNA1469	AAAGTTTAGTCCCTGGATCCAAAC	10.05 GSM409313(Root Apex 1)
RT_High_sRNA1470	AAAGTTTATATTTGTAAGTTGCTTA	10.05 GSM409313(Root Apex 1)
RT_High_sRNA1471	AAAGTTTCGCTTTGGGCTAGGTGT	10.05 GSM409313(Root Apex 1)
RT_High_sRNA1472	AAAGTTTCTTGGTTCTTGTGTCCA	20.11 GSM409313(Root Apex 1)
RT_High_sRNA1473	AAAGTTTGACCTCAACCGTGTCTA	30.16 GSM409313(Root Apex 1)
RT_High_sRNA1474	AAAGTTTGGTCGAAATTGAAACGA	10.05 GSM409313(Root Apex 1)
RT_High_sRNA1475	AAAGTTTGTGGCCTTTGTTGTGAA	10.05 GSM409313(Root Apex 1)
RT_High_sRNA1476	AAAGTTTGTTGCATGAGGGTGGA	10.05 GSM409313(Root Apex 1)
RT_High_sRNA1477	AAAGTTTGTTTCAGCTCGTCGGAT	10.05 GSM409313(Root Apex 1)
RT_High_sRNA1478	AAAGTTTTAAATGTGATGTGATG	10.05 GSM409313(Root Apex 1)
RT_High_sRNA1479	AAAGTTTTAGAGCCTGCTGAGTAG	10.05 GSM409313(Root Apex 1)
RT_High_sRNA1480	AAAGTTTTAGATGCGATGTGATGG	10.05 GSM409313(Root Apex 1)
RT_High_sRNA1481	AAAGTTTTAGATGTGATGTAATGT	10.05 GSM409313(Root Apex 1)
RT_High_sRNA1482	AAAGTTTTAGCGTGTCACATCG	10.05 GSM409313(Root Apex 1)
RT_High_sRNA1483	AAAGTTTTAGCGTGTCACATCGGA	10.05 GSM409313(Root Apex 1)
RT_High_sRNA1484	AAAGTTTTCAATGTGATGTGATGT	10.05 GSM409313(Root Apex 1)
RT_High_sRNA1485	AAAGTTTTCGATGTGATGTGATGG	30.16 GSM409313(Root Apex 1)
RT_High_sRNA1486	AAAGTTTTGATGGGATGGAAAAGT	10.05 GSM409313(Root Apex 1)
RT_High_sRNA1487	AAAGTTTTGATGTGATGAAAAAAG	10.05 GSM409313(Root Apex 1)
RT_High_sRNA1488	AAAGTTTTGGATGTGACGTGATGT	10.05 GSM409313(Root Apex 1)
RT_High_sRNA1489	AAAGTTTTGGATGTGATACGATGT	10.05 GSM409313(Root Apex 1)
RT_High_sRNA1490	AAAGTTTTGGCGTGTCACATCAGG	10.05 GSM409313(Root Apex 1)
RT_High_sRNA1491	AAAGTTTTGGCGTGTCACATTGG	10.05 GSM409313(Root Apex 1)
RT_High_sRNA1492	AAAGTTTTGTCTCGCGATTTTCAT	10.05 GSM409313(Root Apex 1)
RT_High_sRNA1493	AAATAAAACGCTGAGTGGTTTGCC	10.05 GSM409313(Root Apex 1)
RT_High_sRNA1494	AAATAAAAGGTGTTGGCTCTAATG	10.05 GSM409313(Root Apex 1)
RT_High_sRNA1495	AAATAAAAGTTGTATGCCTTGATG	10.05 GSM409313(Root Apex 1)
RT_High_sRNA1496	AAATAAAATGGGTGATAATTCGAG	10.05 GSM409313(Root Apex 1)
RT_High_sRNA1497	AAATAAACCCTAACTTGCGATGGC	10.05 GSM409313(Root Apex 1)
RT_High_sRNA1498	AAATAAACGGAGGGAGTATATGCA	10.05 GSM409313(Root Apex 1)
RT_High_sRNA1499	AAATAAACTACGATGGAGAAACCC	10.05 GSM409313(Root Apex 1)
RT_High_sRNA1500	AAATAAAGAGGTTTGTTACGGTCC	10.05 GSM409313(Root Apex 1)
RT_High_sRNA1501	AAATAAAGGCCCGTCAGAGGTGAC	20.11 GSM409313(Root Apex 1)
RT_High_sRNA1502	AAATAAATTATGCGCCTAGCACCC	10.05 GSM409313(Root Apex 1)
RT_High_sRNA1503	AAATAAATTCACGGCTGCACTTAAA	10.05 GSM409313(Root Apex 1)
RT_High_sRNA1504	AAATAAATTGCTGATTGGACTGCC	10.05 GSM409313(Root Apex 1)
RT_High_sRNA1505	AAATAAATTTTAAATAAGATGGAC	20.11 GSM409313(Root Apex 1)
RT_High_sRNA1506	AAATAACATAATTGGGCCAATAAT	10.05 GSM409313(Root Apex 1)
RT_High_sRNA1507	AAATAACATATTGGTGACCATGTC	10.05 GSM409313(Root Apex 1)
RT_High_sRNA1508	AAATAACATCGATTGTTCCACCCA	10.05 GSM409313(Root Apex 1)
RT_High_sRNA1509	AAATAACCATATTTTGAGAGTGTC	20.11 GSM409313(Root Apex 1)
RT_High_sRNA1510	AAATAACCCCAAATAGCCTAAAAG	10.05 GSM409313(Root Apex 1)
RT_High_sRNA1511	AAATAACCTAGTACCGGATGTGAC	20.11 GSM409313(Root Apex 1)
RT_High_sRNA1512	AAATAACCTTAGTACCGGATGTGA	10.05 GSM409313(Root Apex 1)
RT_High_sRNA1513	AAATAACGGGTCCACCAATTTAAA	10.05 GSM409313(Root Apex 1)
RT_High_sRNA1514	AAATAACTAATTGCACAGGGTGAG	10.05 GSM409313(Root Apex 1)
RT_High_sRNA1515	AAATAACTATTAAGTCCGGGCGC	10.05 GSM409313(Root Apex 1)
RT_High_sRNA1516	AAATAAGAAAGTAATGCGGTGTC	10.05 GSM409313(Root Apex 1)
RT_High_sRNA1517	AAATAAGAACTAGCTAGGTGGCCC	10.05 GSM409313(Root Apex 1)
RT_High_sRNA1518	AAATAAGACAGATGGTCAAAGCGC	10.05 GSM409313(Root Apex 1)
RT_High_sRNA1519	AAATAAGACGAATGGTCAAACACG	30.16 GSM409313(Root Apex 1)
RT_High_sRNA1520	AAATAAGACGGATGGTCAAAAAGC	10.05 GSM409313(Root Apex 1)
RT_High_sRNA1521	AAATAAGACTGATGGTCAAATGTGG	10.05 GSM409313(Root Apex 1)
RT_High_sRNA1522	AAATAAGAGGTGCTTCCATCGTCT	10.05 GSM409313(Root Apex 1)
RT_High_sRNA1523	AAATAAGATGAACAGTCAAACGTT	10.05 GSM409313(Root Apex 1)
RT_High_sRNA1524	AAATAAGATGCCACATAGGATGAA	10.05 GSM409313(Root Apex 1)
RT_High_sRNA1525	AAATAAGATGCCACTTAAAATAAA	10.05 GSM409313(Root Apex 1)
RT_High_sRNA1526	AAATAAGATGCCCAAATTTTAAAC	10.05 GSM409313(Root Apex 1)
RT_High_sRNA1527	AAATAAGATGGACGTTGGACACAGA	10.05 GSM409313(Root Apex 1)
RT_High_sRNA1528	AAATAAGATTAGTGCCCTTGACCC	10.05 GSM409313(Root Apex 1)
RT_High_sRNA1529	AAATAAGCAATGCGGGACTATTCC	10.05 GSM409313(Root Apex 1)
RT_High_sRNA1530	AAATAAGCTGCCACCTAGAATGAA	10.05 GSM409313(Root Apex 1)
RT_High_sRNA1531	AAATAAGGGACCTAAAGTGAACTA	10.05 GSM409313(Root Apex 1)
RT_High_sRNA1532	AAATAAGGTGATACCTAGGATGAA	10.05 GSM409313(Root Apex 1)
RT_High_sRNA1533	AAATAAGGTGATGAGACAAATCCC	10.05 GSM409313(Root Apex 1)
RT_High_sRNA1534	AAATAAGGTGATGGGACAAATCCC	10.05 GSM409313(Root Apex 1)
RT_High_sRNA1535	AAATAAGGTGATGTCAAAAAAGGA	10.05 GSM409313(Root Apex 1)
RT_High_sRNA1536	AAATAAGGTGCCACCTAGAATGAA	10.05 GSM409313(Root Apex 1)
RT_High_sRNA1537	AAATAAGGTGCTATCTATAAAACA	10.05 GSM409313(Root Apex 1)
RT_High_sRNA1538	AAATAAGGTGTTGATAACGTATGA	10.05 GSM409313(Root Apex 1)
RT_High_sRNA1539	AAATAAGTAACCGTTTATTTTAGC	10.05 GSM409313(Root Apex 1)
RT_High_sRNA1540	AAATAAGTCCAAAGTAGGTAGTTC	10.05 GSM409313(Root Apex 1)
RT_High_sRNA1541	AAATAAGTGCAGCCATAAATATAC	10.05 GSM409313(Root Apex 1)
RT_High_sRNA1542	AAATAAGTTGCCACATATGATAAA	10.05 GSM409313(Root Apex 1)/16.03 GSM409314(Root Apex 2)
RT_High_sRNA1543	AAATAAGTTGCCATCTAAAATGAA	10.05 GSM409313(Root Apex 1)
RT_High_sRNA1544	AAATAAGTTGCCATCTAAGATAGA	10.05 GSM409313(Root Apex 1)
RT_High_sRNA1545	AAATAATAAATATAACTACGAGCG	20.11 GSM409313(Root Apex 1)
RT_High_sRNA1546	AAATAATAACGGTGTGATAAATGG	10.05 GSM409313(Root Apex 1)
RT_High_sRNA1547	AAATAATACTAGAAAGTGTGCTAC	20.11 GSM409313(Root Apex 1)
RT_High_sRNA1548	AAATAATATTTTACGTGTGACTA	10.05 GSM409313(Root Apex 1)
RT_High_sRNA1549	AAATAATCAGGGTGATGTGGCTCA	10.05 GSM409313(Root Apex 1)
RT_High_sRNA1550	AAATAATCATATTTTGAGAGTGTC	10.05 GSM409313(Root Apex 1)
RT_High_sRNA1551	AAATAATCATGGTGACCTCGTCAATC	10.05 GSM409313(Root Apex 1)
RT_High_sRNA1552	AAATAATCCTACGTATAGCAGCTA	10.05 GSM409313(Root Apex 1)
RT_High_sRNA1553	AAATAATGACAGCTCTGCTTCACGCA	10.05 GSM409313(Root Apex 1)
RT_High_sRNA1554	AAATAATGGACACGGAAACCAGGG	10.05 GSM409313(Root Apex 1)
RT_High_sRNA1555	AAATAATGGTCGTGCACTCGTG	10.05 GSM409313(Root Apex 1)
RT_High_sRNA1556	AAATAATTAATTAATCACGTGCTA	10.05 GSM409313(Root Apex 1)
RT_High_sRNA1557	AAATAATTAGCCGTAAATGTGAGC	10.05 GSM409313(Root Apex 1)
RT_High_sRNA1558	AAATAATTGTATTTCCATGATTTA	10.05 GSM409313(Root Apex 1)
RT_High_sRNA1559	AAATACAACATGCAAGTGTGCCAC	20.11 GSM409313(Root Apex 1)
RT_High_sRNA1560	AAATACAACTTTGCCTTACCAAAA	10.05 GSM409313(Root Apex 1)
RT_High_sRNA1561	AAATACAATGGTGTGACCGAATCA	10.05 GSM409313(Root Apex 1)
RT_High_sRNA1562	AAATACACCGCCTAATAGTTTGAG	20.11 GSM409313(Root Apex 1)
RT_High_sRNA1563	AAATACACGTTCTTTAGGTGGTCT	10.05 GSM409313(Root Apex 1)
RT_High_sRNA1564	AAATACAGAAATTACATGAGTGAC	10.05 GSM409313(Root Apex 1)
RT_High_sRNA1565	AAATACAGATGTCCAGATTTATAG	10.05 GSM409313(Root Apex 1)
RT_High_sRNA1566	AAATACATGATTTTGGGTGTCTCA	10.05 GSM409313(Root Apex 1)
RT_High_sRNA1567	AAATACATGCCGACTATTTTTTAG	10.05 GSM409313(Root Apex 1)
RT_High_sRNA1568	AAATACATGCCGACTATTTTTTGA	10.05 GSM409313(Root Apex 1)
RT_High_sRNA1569	AAATACATGGTGACTATTTTTTGG	10.05 GSM409313(Root Apex 1)
RT_High_sRNA1570	AAATACATGTTGGTCCTTAAACTT	10.05 GSM409313(Root Apex 1)
RT_High_sRNA1571	AAATACCATAGATGGCCCTCCGAG	10.05 GSM409313(Root Apex 1)
RT_High_sRNA1572	AAATACCGGTAAAAATATATTCAG	10.05 GSM409313(Root Apex 1)
RT_High_sRNA1573	AAATACGAGTGTTTGGATTAGTGC	20.11 GSM409313(Root Apex 1)
RT_High_sRNA1574	AAATACGATGCGTGCAACCTAAAG	10.05 GSM409313(Root Apex 1)
RT_High_sRNA1575	AAATACGATGGTATAGAATCTAAG	10.05 GSM409313(Root Apex 1)
RT_High_sRNA1576	AAATACGGTTTCAGCCTAGCGTTC	10.05 GSM409313(Root Apex 1)
RT_High_sRNA1577	AAATACGTAAAGGTGCTGCACTCAA	10.05 GSM409313(Root Apex 1)
RT_High_sRNA1578	AAATACTAAGTGCCTTGACGTACC	10.05 GSM409313(Root Apex 1)
RT_High_sRNA1579	AAATACTAGTTGGTGTTTAGATGC	20.11 GSM409313(Root Apex 1)/16.03 GSM409314(Root Apex 2)
RT_High_sRNA1580	AAATACTTAATTAATCACGTGCTA	10.05 GSM409313(Root Apex 1)
RT_High_sRNA1581	AAATACTTATATTTTGGGACGAAG	10.05 GSM409313(Root Apex 1)
RT_High_sRNA1582	AAATAGAAACAGAGAAGTTATGGT	10.05 GSM409313(Root Apex 1)
RT_High_sRNA1583	AAATAGAATTATTTTTGAGTGCAA	10.05 GSM409313(Root Apex 1)
RT_High_sRNA1584	AAATAGAGGACTGCAAAAACACAG	10.05 GSM409313(Root Apex 1)
RT_High_sRNA1585	AAATAGAGGGCCAACTGTAAGAGC	10.05 GSM409313(Root Apex 1)
RT_High_sRNA1586	AAATAGAGTCCATACGAGAAATACA	10.05 GSM409313(Root Apex 1)
RT_High_sRNA1587	AAATAGATAGGTGATACCATTAG	10.05 GSM409313(Root Apex 1)
RT_High_sRNA1588	AAATAGATCTTTAGTGCCAATATG	10.05 GSM409313(Root Apex 1)
RT_High_sRNA1589	AAATAGATGCCACTTTTCAGTTAA	10.05 GSM409313(Root Apex 1)
RT_High_sRNA1590	AAATAGCACACGGGTCAACGAAAG	10.05 GSM409313(Root Apex 1)
RT_High_sRNA1591	AAATAGCATTTCAGTGAACACCCC	10.05 GSM409313(Root Apex 1)
RT_High_sRNA1592	AAATAGCCATGCTGTTGGAGATGC	10.05 GSM409313(Root Apex 1)
RT_High_sRNA1593	AAATAGCCGCCTACAAAAATATAA	10.05 GSM409313(Root Apex 1)
RT_High_sRNA1594	AAATAGCGACCTACAATATTTTGC	10.05 GSM409313(Root Apex 1)
RT_High_sRNA1595	AAATAGCGTGGTGCTGAATATGAG	10.05 GSM409313(Root Apex 1)
RT_High_sRNA1596	AAATAGCTGCCTTTGCGAGAGTGA	10.05 GSM409313(Root Apex 1)
RT_High_sRNA1597	AAATAGCTTGGTGTTCAGTAAAGT	10.05 GSM409313(Root Apex 1)
RT_High_sRNA1598	AAATAGGAAGGACGCCAGTTAGAA	10.05 GSM409313(Root Apex 1)
RT_High_sRNA1599	AAATAGGAAGGTAATGCGGTGTCAA	10.05 GSM409313(Root Apex 1)
RT_High_sRNA1600	AAATAGGAGGGTGTCTAGATTTAT	10.05 GSM409313(Root Apex 1)
RT_High_sRNA1601	AAATAGGCCCTAAGATTATAAGAA	10.05 GSM409313(Root Apex 1)
RT_High_sRNA1602	AAATAGGGCCTTACTATATTTTAC	10.05 GSM409313(Root Apex 1)
RT_High_sRNA1603	AAATAGGGTACTACTGATAGATGG	20.11 GSM409313(Root Apex 1)
RT_High_sRNA1604	AAATAGGGTGAAACTCGTTGTCC	10.05 GSM409313(Root Apex 1)
RT_High_sRNA1605	AAATAGGTCAGGTATAGCTACAAA	10.05 GSM409313(Root Apex 1)
RT_High_sRNA1606	AAATAGGTGATCTGCATGTTTAGG	10.05 GSM409313(Root Apex 1)
RT_High_sRNA1607	AAATAGTAAGATTCCGAAGGGCTA	10.05 GSM409313(Root Apex 1)
RT_High_sRNA1608	AAATAGTAAGGTGTTAGGTTGATG	10.05 GSM409313(Root Apex 1)
RT_High_sRNA1609	AAATAGTATTTCGGTGAACACCC	10.05 GSM409313(Root Apex 1)
RT_High_sRNA1610	AAATAGTCCCCTAGTGCCATGTAA	10.05 GSM409313(Root Apex 1)
RT_High_sRNA1611	AAATAGTGAATACAATGATGTTGG	10.05 GSM409313(Root Apex 1)
RT_High_sRNA1612	AAATAGTGCAAGCAAAATATCAAA	10.05 GSM409313(Root Apex 1)
RT_High_sRNA1613	AAATAGTGCTAGAAGTGCTTAAGGC	10.05 GSM409313(Root Apex 1)
RT_High_sRNA1614	AAATAGTGGTGTTTGCATTGGAAG	10.05 GSM409313(Root Apex 1)
RT_High_sRNA1615	AAATAGTGTCTATGGTGTCATGTC	10.05 GSM409313(Root Apex 1)
RT_High_sRNA1616	AAATAGTGTTTTCGATGGCGGTAC	10.05 GSM409313(Root Apex 1)
RT_High_sRNA1617	AAATAGTTAAAGAGTGAAGTGCAT	10.05 GSM409313(Root Apex 1)
RT_High_sRNA1618	AAATAGTTATTTGCCAAATCTAAA	10.05 GSM409313(Root Apex 1)
RT_High_sRNA1619	AAATAGTTATTTGCTAAATCTAAA	10.05 GSM409313(Root Apex 1)
RT_High_sRNA1620	AAATAGTTGAGGGTGAAGAATGTC	10.05 GSM409313(Root Apex 1)
RT_High_sRNA1621	AAATATAAACTAGGAAGGTGACCC	20.11 GSM409313(Root Apex 1)
RT_High_sRNA1622	AAATATAACAGCCTAGATACATA	30.16 GSM409313(Root Apex 1)
RT_High_sRNA1623	AAATATAAGGGCCTGTTTGGTATA	10.05 GSM409313(Root Apex 1)
RT_High_sRNA1624	AAATATACGATGTGATGGATAAAA	10.05 GSM409313(Root Apex 1)
RT_High_sRNA1625	AAATATAGATTTTGGATGAACGAG	10.05 GSM409313(Root Apex 1)
RT_High_sRNA1626	AAATATAGTAATATTTAGTGTTGC	10.05 GSM409313(Root Apex 1)
RT_High_sRNA1627	AAATATATGTACTTAAGTGCCAAG	10.05 GSM409313(Root Apex 1)/16.03 GSM409314(Root Apex 2)
RT_High_sRNA1628	AAATATATTAAGGGCCTGTTGGTA	10.05 GSM409313(Root Apex 1)
RT_High_sRNA1629	AAATATATTGTTATTTTGGTCGAC	10.05 GSM409313(Root Apex 1)
RT_High_sRNA1630	AAATATCACACGATACAATGTTGC	10.05 GSM409313(Root Apex 1)
RT_High_sRNA1631	AAATATCTACGTTTAGTTTGTTGC	20.11 GSM409313(Root Apex 1)
RT_High_sRNA1632	AAATATGATATATTTAGGTGCTAA	10.05 GSM409313(Root Apex 1)
RT_High_sRNA1633	AAATATGCAAGTGCACAAGGATACC	10.05 GSM409313(Root Apex 1)
RT_High_sRNA1634	AAATATGCCATGCCTGCATTATTA	10.05 GSM409313(Root Apex 1)
RT_High_sRNA1635	AAATATGGACAATGCTACAAAATC	10.05 GSM409313(Root Apex 1)
RT_High_sRNA1636	AAATATGGAGCGAATACGAGACGG	10.05 GSM409313(Root Apex 1)
RT_High_sRNA1637	AAATATGGATGACGGACCACCGAA	10.05 GSM409313(Root Apex 1)
RT_High_sRNA1638	AAATATGGCGCCATATATATAGC	30.16 GSM409313(Root Apex 1)
RT_High_sRNA1639	AAATATGGTAACCGACAAAATGGT	10.05 GSM409313(Root Apex 1)
RT_High_sRNA1640	AAATATGGTAACCTATGGACAAC	10.05 GSM409313(Root Apex 1)
RT_High_sRNA1641	AAATATGGTAATTAGCTGCTGGG	10.05 GSM409313(Root Apex 1)
RT_High_sRNA1642	AAATATGGTCCCGGTTGTTGTTAC	10.05 GSM409313(Root Apex 1)
RT_High_sRNA1643	AAATATGGTGACTATTATGGTGAC	10.05 GSM409313(Root Apex 1)
RT_High_sRNA1644	AAATATGGTGTGACAAGTTGAAGC	20.11 GSM409313(Root Apex 1)
RT_High_sRNA1645	AAATATGGTGTTAAATATTTAGAA	10.05 GSM409313(Root Apex 1)
RT_High_sRNA1646	AAATATGTGAGAGAGACAGGTGGA	20.11 GSM409313(Root Apex 1)
RT_High_sRNA1647	AAATATGTGCCCGTATACTTAAAG	10.05 GSM409313(Root Apex 1)
RT_High_sRNA1648	AAATATGTGCTAAAAAATCAACGG	10.05 GSM409313(Root Apex 1)
RT_High_sRNA1649	AAATATGTGCTAAAAAGTCTAACG	20.11 GSM409313(Root Apex 1)
RT_High_sRNA1650	AAATATGTGCTAAAAAGTTAACGG	10.05 GSM409313(Root Apex 1)
RT_High_sRNA1651	AAATATGTGGCTTATAAATTGATG	10.05 GSM409313(Root Apex 1)
RT_High_sRNA1652	AAATATGTGTATGACAGATGGACC	20.11 GSM409313(Root Apex 1)
RT_High_sRNA1653	AAATATGTTCAGACTTATAGCCAA	10.05 GSM409313(Root Apex 1)
RT_High_sRNA1654	AAATATGTTTAGGAGATTGTGTC	10.05 GSM409313(Root Apex 1)
RT_High_sRNA1655	AAATATTAGATGTTGCCAGTAGTC	20.11 GSM409313(Root Apex 1)
RT_High_sRNA1656	AAATATTATAGGTGTCTGTTTTAG	10.05 GSM409313(Root Apex 1)
RT_High_sRNA1657	AAATATTATATAGTAATAGGGTGT	10.05 GSM409313(Root Apex 1)
RT_High_sRNA1658	AAATATTCGATACGACAGGGTGAA	10.05 GSM409313(Root Apex 1)
RT_High_sRNA1659	AAATATTCGATGTAACGAGGTGAA	10.05 GSM409313(Root Apex 1)
RT_High_sRNA1660	AAATATTGAACGTACGATTGGTAG	10.05 GSM409313(Root Apex 1)
RT_High_sRNA1661	AAATATTGGGGATGGTGTATGC	10.05 GSM409313(Root Apex 1)
RT_High_sRNA1662	AAATATTGGTAAGCCTAATTTAAG	10.05 GSM409313(Root Apex 1)
RT_High_sRNA1663	AAATATTGTACTGGTGTGATTATGGT	10.05 GSM409313(Root Apex 1)
RT_High_sRNA1664	AAATATTGTATTGCTTATGGACCA	10.05 GSM409313(Root Apex 1)
RT_High_sRNA1665	AAATATTGTCTTCGGTGTCCTAT	10.05 GSM409313(Root Apex 1)/16.03 GSM409314(Root Apex 2)
RT_High_sRNA1666	AAATATTTACAATTGGTCCTTGAT	20.11 GSM409313(Root Apex 1)
RT_High_sRNA1667	AAATATTTGATGGCAGCAATTGGT	30.16 GSM409313(Root Apex 1)
RT_High_sRNA1668	AAATATTTGGGCACTAATCTTGAG	10.05 GSM409313(Root Apex 1)
RT_High_sRNA1669	AAATATTTTGGTAGTGTAGTTTCA	10.05 GSM409313(Root Apex 1)
RT_High_sRNA1670	AAATCAACATTGGGGAAAGGCGTG	10.05 GSM409313(Root Apex 1)
RT_High_sRNA1671	AAATCAACGGTGTCAAATATTTAG	20.11 GSM409313(Root Apex 1)
RT_High_sRNA1672	AAATCAAGAGGTAGCCTCCACACA	10.05 GSM409313(Root Apex 1)
RT_High_sRNA1673	AAATCAAGTGTGCTTGGATTGACA	20.11 GSM409313(Root Apex 1)
RT_High_sRNA1674	AAATCAATTTTTACAAGTGGTTGC	10.05 GSM409313(Root Apex 1)
RT_High_sRNA1675	AAATCACACAACCCGTGCCACTGC	20.11 GSM409313(Root Apex 1)
RT_High_sRNA1676	AAATCACCCATATATTTTGGAAAC	10.05 GSM409313(Root Apex 1)
RT_High_sRNA1677	AAATCACCCCAGCACGCACGTTGC	10.05 GSM409313(Root Apex 1)
RT_High_sRNA1678	AAATCACCCTAGGATTTGATTTGC	20.11 GSM409313(Root Apex 1)
RT_High_sRNA1679	AAATCACTGGTGCAACAAACCCAA	20.11 GSM409313(Root Apex 1)
RT_High_sRNA1680	AAATCAGTGCCTCTACAAAATCC	10.05 GSM409313(Root Apex 1)
RT_High_sRNA1681	AAATCAGTTATAGTTTGTTTGATGG	10.05 GSM409313(Root Apex 1)
RT_High_sRNA1682	AAATCATAACTGTCATAGGCCTGC	10.05 GSM409313(Root Apex 1)
RT_High_sRNA1683	AAATCATAGAGTGGTTTCAGATTG	10.05 GSM409313(Root Apex 1)
RT_High_sRNA1684	AAATCATAGGTAAATTTTGGTAGT	10.05 GSM409313(Root Apex 1)
RT_High_sRNA1685	AAATCATATAAGCCAATAAACTGA	20.11 GSM409313(Root Apex 1)
RT_High_sRNA1686	AAATCATCGTCCTCCCATTTTTAC	10.05 GSM409313(Root Apex 1)
RT_High_sRNA1687	AAATCATCTATAGTCAACTTAATA	10.05 GSM409313(Root Apex 1)
RT_High_sRNA1688	AAATCATGCCAAAATTTTAGTAAC	10.05 GSM409313(Root Apex 1)
RT_High_sRNA1689	AAATCATGCCTAAAAGTTTTGTAA	10.05 GSM409313(Root Apex 1)
RT_High_sRNA1690	AAATCATGGCTGCACTTAAAATGG	10.05 GSM409313(Root Apex 1)
RT_High_sRNA1691	AAATCATGGGTTGTAGAGTGTAGT	10.05 GSM409313(Root Apex 1)
RT_High_sRNA1692	AAATCATGGTGTCATAATATATGG	10.05 GSM409313(Root Apex 1)
RT_High_sRNA1693	AAATCATGGTTGCACTTAAATGGA	20.11 GSM409313(Root Apex 1)
RT_High_sRNA1694	AAATCATGTTTAGGTGCTTTTTGA	10.05 GSM409313(Root Apex 1)
RT_High_sRNA1695	AAATCATTGCGTAAGAGCATGAGG	10.05 GSM409313(Root Apex 1)
RT_High_sRNA1696	AAATCCAAACTTATAGGGTGCAGC	10.05 GSM409313(Root Apex 1)
RT_High_sRNA1697	AAATCCAATGTGTCACATCTAAAT	10.05 GSM409313(Root Apex 1)
RT_High_sRNA1698	AAATCCACGGTGCTTTTGGTCTAC	10.05 GSM409313(Root Apex 1)
RT_High_sRNA1699	AAATCCAGATGTGTGCCATGATAT	10.05 GSM409313(Root Apex 1)
RT_High_sRNA1700	AAATCCATATATTTATTACAAGAG	10.05 GSM409313(Root Apex 1)
RT_High_sRNA1701	AAATCCGAGTGCTTCAATTTTTCC	10.05 GSM409313(Root Apex 1)
RT_High_sRNA1702	AAATCCTATGTAAGCATGACACGT	10.05 GSM409313(Root Apex 1)
RT_High_sRNA1703	AAATCCTGAGGTGGTATTATTATC	20.11 GSM409313(Root Apex 1)
RT_High_sRNA1704	AAATCCTTAATGGCCACATCTCA	10.05 GSM409313(Root Apex 1)
RT_High_sRNA1705	AAATCGACTGCCTATAAAAATAA	10.05 GSM409313(Root Apex 1)
RT_High_sRNA1706	AAATCGGCACCTATAGGCCTTTTC	10.05 GSM409313(Root Apex 1)
RT_High_sRNA1707	AAATCGGCGTATCTTGAGGTGACA	10.05 GSM409313(Root Apex 1)
RT_High_sRNA1708	AAATCGGGACTACTAATACGGGAC	10.05 GSM409313(Root Apex 1)
RT_High_sRNA1709	AAATCGGGTGCTGACATCAATGCC	10.05 GSM409313(Root Apex 1)
RT_High_sRNA1710	AAATCTACCATAAACATGTGATGA	10.05 GSM409313(Root Apex 1)
RT_High_sRNA1711	AAATCTACGTTTAGTTTGTTGCCA	20.11 GSM409313(Root Apex 1)
RT_High_sRNA1712	AAATCTAGATAAGGAGCCTATCCA	10.05 GSM409313(Root Apex 1)
RT_High_sRNA1713	AAATCTAGGTTAGCTTTTTCGGGA	10.05 GSM409313(Root Apex 1)
RT_High_sRNA1714	AAATCTAGTAGCCTATATATAAAA	10.05 GSM409313(Root Apex 1)
RT_High_sRNA1715	AAATCTAGTATCAGATGTCATATA	10.05 GSM409313(Root Apex 1)
RT_High_sRNA1716	AAATCTATGACCGTTGATTTAGA	10.05 GSM409313(Root Apex 1)
RT_High_sRNA1717	AAATCTCATACACATTGTGCTGCC	10.05 GSM409313(Root Apex 1)
RT_High_sRNA1718	AAATCTCGTGTCTTCGTGATTGAT	10.05 GSM409313(Root Apex 1)
RT_High_sRNA1719	AAATCTGCACGATACGATATCAAG	10.05 GSM409313(Root Apex 1)
RT_High_sRNA1720	AAATCTGCGTGCTATTAATTTTAC	10.05 GSM409313(Root Apex 1)
RT_High_sRNA1721	AAATCTGTGCAATCACGTTAGTGG	10.05 GSM409313(Root Apex 1)
RT_High_sRNA1722	AAATCTGTGGTGTTGTGTTAATTG	10.05 GSM409313(Root Apex 1)
RT_High_sRNA1723	AAATCTTAATTGGTTGCAGGTATGG	10.05 GSM409313(Root Apex 1)
RT_High_sRNA1724	AAATCTTAGGTGGTGTTTGGATCA	10.05 GSM409313(Root Apex 1)
RT_High_sRNA1725	AAATCTTAGTGTAAATTTTGGTAC	20.11 GSM409313(Root Apex 1)
RT_High_sRNA1726	AAATCTTATAATATGGGTGCTAGA	10.05 GSM409313(Root Apex 1)
RT_High_sRNA1727	AAATCTTCAATGCATGAACGACTGC	10.05 GSM409313(Root Apex 1)
RT_High_sRNA1728	AAATCTTGTCAGGTTTATTTTGGT	10.05 GSM409313(Root Apex 1)
RT_High_sRNA1729	AAATCTTTTAAGCCTAATTACTCC	10.05 GSM409313(Root Apex 1)
RT_High_sRNA1730	AAATGAAAGCCACAAAGAGTGAAG	30.16 GSM409313(Root Apex 1)
RT_High_sRNA1731	AAATGAAATGAGTGCCACTTGCTT	10.05 GSM409313(Root Apex 1)
RT_High_sRNA1732	AAATGAACTAGCAAAAAGTGTGGC	10.05 GSM409313(Root Apex 1)
RT_High_sRNA1733	AAATGAAGGGTAGTTAAGTAGTAC	10.05 GSM409313(Root Apex 1)
RT_High_sRNA1734	AAATGAATGGTCGAAACGTATGCC	20.11 GSM409313(Root Apex 1)
RT_High_sRNA1735	AAATGAATGGTGAAGGATTGTGAT	10.05 GSM409313(Root Apex 1)
RT_High_sRNA1736	AAATGACAACTGCATACGTTGAAA	10.05 GSM409313(Root Apex 1)
RT_High_sRNA1737	AAATGACCACTCTATTAAAGATGC	10.05 GSM409313(Root Apex 1)
RT_High_sRNA1738	AAATGACGTGTCAGATTTTAGAGC	10.05 GSM409313(Root Apex 1)
RT_High_sRNA1739	AAATGAGAAAGATAATTTGGACCA	10.05 GSM409313(Root Apex 1)
RT_High_sRNA1740	AAATGAGATTGCCCAAAACACGAT	10.05 GSM409313(Root Apex 1)
RT_High_sRNA1741	AAATGAGGCCTTAGTCGTAAATTTG	10.05 GSM409313(Root Apex 1)
RT_High_sRNA1742	AAATGAGGGTTCCAGTGCAACAACT	10.05 GSM409313(Root Apex 1)
RT_High_sRNA1743	AAATGAGGTGAACCGTTAGCGTAT	10.05 GSM409313(Root Apex 1)
RT_High_sRNA1744	AAATGAGGTGGTAATAACATGTGA	10.05 GSM409313(Root Apex 1)
RT_High_sRNA1745	AAATGAGGTGGTAATAACGTGCGA	10.05 GSM409313(Root Apex 1)
RT_High_sRNA1746	AAATGAGGTGGTAATAACGTGTGA	20.11 GSM409313(Root Apex 1)
RT_High_sRNA1747	AAATGAGGTGGTATTAACGTATG	10.05 GSM409313(Root Apex 1)
RT_High_sRNA1748	AAATGAGGTGTAACTAATGTGTAA	10.05 GSM409313(Root Apex 1)
RT_High_sRNA1749	AAATGAGGTGTAACTACTATGTAA	10.05 GSM409313(Root Apex 1)
RT_High_sRNA1750	AAATGAGGTGTAACTACTGTGTAAG	20.11 GSM409313(Root Apex 1)
RT_High_sRNA1751	AAATGAGGTGTTGGATATCAGGGC	20.11 GSM409313(Root Apex 1)
RT_High_sRNA1752	AAATGAGTGATCTAATAGTGCA	10.05 GSM409313(Root Apex 1)
RT_High_sRNA1753	AAATGAGTGGTCAAATAGTGCAAGC	10.05 GSM409313(Root Apex 1)
RT_High_sRNA1754	AAATGAGTTTTGTCAGTAATCTGC	10.05 GSM409313(Root Apex 1)
RT_High_sRNA1755	AAATGATGTGATGGAAAAATTGAA	10.05 GSM409313(Root Apex 1)
RT_High_sRNA1756	AAATGATGTGGTAATAACGTGTA	10.05 GSM409313(Root Apex 1)
RT_High_sRNA1757	AAATGATTAGAATCGGGCGTCCGG	10.05 GSM409313(Root Apex 1)
RT_High_sRNA1758	AAATGATTTGATATGGACCACTGG	10.05 GSM409313(Root Apex 1)
RT_High_sRNA1759	AAATGATTTGGTGTCTAAGTTCAG	10.05 GSM409313(Root Apex 1)
RT_High_sRNA1760	AAATGATTTGTCACGTGAGGGTCC	10.05 GSM409313(Root Apex 1)
RT_High_sRNA1761	AAATGATTTTGGATGGGTGTAAGA	10.05 GSM409313(Root Apex 1)
RT_High_sRNA1762	AAATGCAAGTCTGGAACTTCCTGT	10.05 GSM409313(Root Apex 1)
RT_High_sRNA1763	AAATGCACAGGGTGGGCATTGCCA	10.05 GSM409313(Root Apex 1)
RT_High_sRNA1764	AAATGCAGTTAGGATTGATGTGTT	10.05 GSM409313(Root Apex 1)
RT_High_sRNA1765	AAATGCATACATTCTGAAACGGAG	10.05 GSM409313(Root Apex 1)
RT_High_sRNA1766	AAATGCATGTGCGTACCCTACACC	10.05 GSM409313(Root Apex 1)
RT_High_sRNA1767	AAATGCCAAAATTTGATAAGGTTT	10.05 GSM409313(Root Apex 1)
RT_High_sRNA1768	AAATGCCAAACCATGATATGGTGAT	20.11 GSM409313(Root Apex 1)
RT_High_sRNA1769	AAATGCCAAGTGTCAAAGTGTGTGT	10.05 GSM409313(Root Apex 1)
RT_High_sRNA1770	AAATGCCACAAACTTTAGGTGTCT	10.05 GSM409313(Root Apex 1)
RT_High_sRNA1771	AAATGCCACGTAGGATGATGACCA	10.05 GSM409313(Root Apex 1)
RT_High_sRNA1772	AAATGCCATTGACAAGCGTCTAAG	10.05 GSM409313(Root Apex 1)
RT_High_sRNA1773	AAATGCCGGGTTACAGAGTTTGAC	10.05 GSM409313(Root Apex 1)
RT_High_sRNA1774	AAATGCCTAGAGGTTATACCTCCC	10.05 GSM409313(Root Apex 1)
RT_High_sRNA1775	AAATGCCTCGTCATCTAATTAGTGA	10.05 GSM409313(Root Apex 1)
RT_High_sRNA1776	AAATGCCTGATGACATCGAGAGTT	10.05 GSM409313(Root Apex 1)
RT_High_sRNA1777	AAATGCCTGCATTTGTAACACTTA	10.05 GSM409313(Root Apex 1)
RT_High_sRNA1778	AAATGCCTGCTTTATGCAAATGAA	10.05 GSM409313(Root Apex 1)
RT_High_sRNA1779	AAATGCGTGTCTGTATATCTATTG	10.05 GSM409313(Root Apex 1)
RT_High_sRNA1780	AAATGCTACAATGGTATATCCGTG	10.05 GSM409313(Root Apex 1)
RT_High_sRNA1781	AAATGCTAGAATGACTTATGTTGT	10.05 GSM409313(Root Apex 1)
RT_High_sRNA1782	AAATGCTAGTGGTAATGGTTATGC	10.05 GSM409313(Root Apex 1)
RT_High_sRNA1783	AAATGCTGTTTTCTGCAAATGAAC	10.05 GSM409313(Root Apex 1)
RT_High_sRNA1784	AAATGCTTATATTTCAGGACGGAG	10.05 GSM409313(Root Apex 1)
RT_High_sRNA1785	AAATGCTTGATGAACTTGATTTGC	10.05 GSM409313(Root Apex 1)
RT_High_sRNA1786	AAATGGAAGCTTAAAGGGTGCTATG	10.05 GSM409313(Root Apex 1)
RT_High_sRNA1787	AAATGGACATTGATGTATGCATCC	10.05 GSM409313(Root Apex 1)
RT_High_sRNA1788	AAATGGACTGTTAGATTAGCTATA	10.05 GSM409313(Root Apex 1)
RT_High_sRNA1789	AAATGGCGCGACGGGCCAGTGTAC	10.05 GSM409313(Root Apex 1)
RT_High_sRNA1790	AAATGGGACTGCCTATACATCATG	10.05 GSM409313(Root Apex 1)
RT_High_sRNA1791	AAATGGGCCATGGAACTACACAAC	10.05 GSM409313(Root Apex 1)
RT_High_sRNA1792	AAATGGGCCTAGATTAACCACAGC	10.05 GSM409313(Root Apex 1)
RT_High_sRNA1793	AAATGGGCTATTATATGAATGG	10.05 GSM409313(Root Apex 1)
RT_High_sRNA1794	AAATGGGGAAGATTGGTTTGGGGA	20.11 GSM409313(Root Apex 1)
RT_High_sRNA1795	AAATGGGTGCAGCCAAGACAGGTT	10.05 GSM409313(Root Apex 1)
RT_High_sRNA1796	AAATGGGTGTCAGATCTAATTGCAG	10.05 GSM409313(Root Apex 1)
RT_High_sRNA1797	AAATGGTAATGTAGCAAGATGG	10.05 GSM409313(Root Apex 1)
RT_High_sRNA1798	AAATGGTATGGATGAAAATGACAA	10.05 GSM409313(Root Apex 1)
RT_High_sRNA1799	AAATGGTGAAAAGTGGTGAGCGCA	10.05 GSM409313(Root Apex 1)
RT_High_sRNA1800	AAATGGTGAAAGATTGTGATTGGT	10.05 GSM409313(Root Apex 1)
RT_High_sRNA1801	AAATGGTGATTCGAAACGAAATAT	10.05 GSM409313(Root Apex 1)
RT_High_sRNA1802	AAATGGTGCTTAATGATTTGCCAC	20.11 GSM409313(Root Apex 1)
RT_High_sRNA1803	AAATGGTGGAAGATTGTGATTGGT	10.05 GSM409313(Root Apex 1)
RT_High_sRNA1804	AAATGGTGTAGTGATGATTGGTTA	10.05 GSM409313(Root Apex 1)
RT_High_sRNA1805	AAATGGTGTATAAGTAAGAGTGGA	10.05 GSM409313(Root Apex 1)
RT_High_sRNA1806	AAATGGTGTATAGGTAAGAGTGCA	10.05 GSM409313(Root Apex 1)
RT_High_sRNA1807	AAATGGTGTCAAACATTTTGAATC	10.05 GSM409313(Root Apex 1)
RT_High_sRNA1808	AAATGGTGTTTATGTGAGAGTGGA	10.05 GSM409313(Root Apex 1)
RT_High_sRNA1809	AAATGGTTAGTAGCATGTTTAAA	20.11 GSM409313(Root Apex 1)
RT_High_sRNA1810	AAATGGTTGGCTTACATGGACACT	10.05 GSM409313(Root Apex 1)
RT_High_sRNA1811	AAATGGTTGGTGCGTGATTTTGAG	10.05 GSM409313(Root Apex 1)
RT_High_sRNA1812	AAATGGTTGTGCCTTATATTATGG	10.05 GSM409313(Root Apex 1)
RT_High_sRNA1813	AAATGTAAAAGGTGGATAATATAT	10.05 GSM409313(Root Apex 1)
RT_High_sRNA1814	AAATGTAACACGGCTGATGGACAC	10.05 GSM409313(Root Apex 1)
RT_High_sRNA1815	AAATGTAGCAGAGTGTGGAGGTC	10.05 GSM409313(Root Apex 1)
RT_High_sRNA1816	AAATGTAGCCACTTTTTTAACAA	10.05 GSM409313(Root Apex 1)
RT_High_sRNA1817	AAATGTAGGGCCACAAAGAGAATA	10.05 GSM409313(Root Apex 1)
RT_High_sRNA1818	AAATGTAGGTGTAAAACATAGGAT	10.05 GSM409313(Root Apex 1)
RT_High_sRNA1819	AAATGTATTTTTGGGTTCTCGAAC	20.11 GSM409313(Root Apex 1)
RT_High_sRNA1820	AAATGTCATCAAAAGATGGTCCAA	10.05 GSM409313(Root Apex 1)
RT_High_sRNA1821	AAATGTCCACAAAGCTGACAGAAC	10.05 GSM409313(Root Apex 1)
RT_High_sRNA1822	AAATGTCTACATTTAGTTTGTTGCC	20.11 GSM409313(Root Apex 1)
RT_High_sRNA1823	AAATGTCTACGTTTAATTTATTGT	10.05 GSM409313(Root Apex 1)
RT_High_sRNA1824	AAATGTGAGAGGAATTGTGGAACC	10.05 GSM409313(Root Apex 1)
RT_High_sRNA1825	AAATGTGCACACAGAAAACGATGG	10.05 GSM409313(Root Apex 1)
RT_High_sRNA1826	AAATGTGCGATAACTATTTTCAGT	10.05 GSM409313(Root Apex 1)
RT_High_sRNA1827	AAATGTGCTAAAAAGTCAACGGTGT	10.05 GSM409313(Root Apex 1)
RT_High_sRNA1828	AAATGTGGATAATGCTAGAAAGTC	20.11 GSM409313(Root Apex 1)
RT_High_sRNA1829	AAATGTGGTCCGCCTGCAAAAATG	10.05 GSM409313(Root Apex 1)
RT_High_sRNA1830	AAATGTGGTCTACCAATTGTTTGG	30.16 GSM409313(Root Apex 1)
RT_High_sRNA1831	AAATGTGGTGTGGTAAAATAGAGAGG	10.05 GSM409313(Root Apex 1)
RT_High_sRNA1832	AAATGTGTAAATGGGGTGCTTTGT	10.05 GSM409313(Root Apex 1)
RT_High_sRNA1833	AAATGTGTACCCCTGAACTATGTA	10.05 GSM409313(Root Apex 1)
RT_High_sRNA1834	AAATGTGTCACATATATTCAGTAT	10.05 GSM409313(Root Apex 1)
RT_High_sRNA1835	AAATGTGTCTATTTAGATAAACG	10.05 GSM409313(Root Apex 1)
RT_High_sRNA1836	AAATGTGTCTTATCCAATTTTGGT	10.05 GSM409313(Root Apex 1)
RT_High_sRNA1837	AAATGTGTGTCCATATATCCAATG	10.05 GSM409313(Root Apex 1)
RT_High_sRNA1838	AAATGTGTGTCCGAATATTCGATG	10.05 GSM409313(Root Apex 1)
RT_High_sRNA1839	AAATGTGTGTCCGTATATCCAATG	30.16 GSM409313(Root Apex 1)
RT_High_sRNA1840	AAATGTGTGTCCGTATATCCGATG	10.05 GSM409313(Root Apex 1)
RT_High_sRNA1841	AAATGTGTGTCCGTATATTCGATG	30.16 GSM409313(Root Apex 1)
RT_High_sRNA1842	AAATGTGTGTCCGTTTATCCGATG	10.05 GSM409313(Root Apex 1)
RT_High_sRNA1843	AAATGTGTGTCGGTATATTCTGTA	10.05 GSM409313(Root Apex 1)
RT_High_sRNA1844	AAATGTGTGTCTGTATATCCAATG	10.05 GSM409313(Root Apex 1)
RT_High_sRNA1845	AAATGTTACTGATATGGGTTGCCA	10.05 GSM409313(Root Apex 1)
RT_High_sRNA1846	AAATGTTAGTTGAAAGGTGACCCA	10.05 GSM409313(Root Apex 1)
RT_High_sRNA1847	AAATGTTCCCTAGGGTGCTGTACC	10.05 GSM409313(Root Apex 1)
RT_High_sRNA1848	AAATGTTCGATGTGATAGGGTGTAA	10.05 GSM409313(Root Apex 1)
RT_High_sRNA1849	AAATGTTGACTGGATTGCCACGT	10.05 GSM409313(Root Apex 1)
RT_High_sRNA1850	AAATGTTGATACGTAGCACAAG	20.11 GSM409313(Root Apex 1)
RT_High_sRNA1851	AAATGTTGCAAATAAAACTCAAAG	10.05 GSM409313(Root Apex 1)
RT_High_sRNA1852	AAATGTTGCCTTTGTTCATGG	10.05 GSM409313(Root Apex 1)
RT_High_sRNA1853	AAATGTTGGGCACGAAAACTTATG	10.05 GSM409313(Root Apex 1)
RT_High_sRNA1854	AAATGTTGTGGTGTGACTTTGATG	10.05 GSM409313(Root Apex 1)
RT_High_sRNA1855	AAATGTTTAGGTGTAACATCGGAC	10.05 GSM409313(Root Apex 1)
RT_High_sRNA1856	AAATGTTTGGGTGTCACATCGGAT	10.05 GSM409313(Root Apex 1)
RT_High_sRNA1857	AAATGTTTTAAATAAGAAGAGTTGC	10.05 GSM409313(Root Apex 1)
RT_High_sRNA1858	AAATGTTTTAACTTTGGTGTTTGA	10.05 GSM409313(Root Apex 1)
RT_High_sRNA1859	AAATGTTTTTAATAAGATGAACGG	10.05 GSM409313(Root Apex 1)
RT_High_sRNA1860	AAATTAACCTACCGATGATTTTGC	10.05 GSM409313(Root Apex 1)
RT_High_sRNA1861	AAATTAACGGCCAACTGACGGTGG	10.05 GSM409313(Root Apex 1)
RT_High_sRNA1862	AAATTAACGTCCAAACATTCGATG	10.05 GSM409313(Root Apex 1)
RT_High_sRNA1863	AAATTAACTGAGGTGTAAAATGAC	10.05 GSM409313(Root Apex 1)
RT_High_sRNA1864	AAATTAACTGGTACTACATGGAGT	20.11 GSM409313(Root Apex 1)
RT_High_sRNA1865	AAATTAATAGTGCAGTTTCGAT	10.05 GSM409313(Root Apex 1)
RT_High_sRNA1866	AAATTAATGTGTCGTAGATAGA	10.05 GSM409313(Root Apex 1)
RT_High_sRNA1867	AAATTACAATGCACCTACATGTCA	10.05 GSM409313(Root Apex 1)
RT_High_sRNA1868	AAATTACACAAAATTTGAGTGTCT	10.05 GSM409313(Root Apex 1)
RT_High_sRNA1869	AAATTACATATATAAATGGGGTGT	10.05 GSM409313(Root Apex 1)
RT_High_sRNA1870	AAATTACATGATTTTTGGAGTGTC	10.05 GSM409313(Root Apex 1)
RT_High_sRNA1871	AAATTAGATGGGATATTTTTTAGG	10.05 GSM409313(Root Apex 1)
RT_High_sRNA1872	AAATTAGATGTTCTAGATCGGTCC	10.05 GSM409313(Root Apex 1)
RT_High_sRNA1873	AAATTAGCCGCATTTTAAAATTAG	10.05 GSM409313(Root Apex 1)
RT_High_sRNA1874	AAATTAGCGAGTGCTGCCATGGTC	10.05 GSM409313(Root Apex 1)
RT_High_sRNA1875	AAATTAGGAATACTAGGATATGCC	10.05 GSM409313(Root Apex 1)
RT_High_sRNA1876	AAATTAGGAGTGGAGTTGGGTGGA	10.05 GSM409313(Root Apex 1)
RT_High_sRNA1877	AAATTAGGGTGCTTAATTACACAG	20.11 GSM409313(Root Apex 1)
RT_High_sRNA1878	AAATTAGGTACGGTATAGGATTCC	10.05 GSM409313(Root Apex 1)
RT_High_sRNA1879	AAATTAGGTGGTATTGAATTTGA	10.05 GSM409313(Root Apex 1)
RT_High_sRNA1880	AAATTAGTGGCGCTGAGATGTTGG	10.05 GSM409313(Root Apex 1)
RT_High_sRNA1881	AAATTAGTGTAAATTATGAGGTAC	10.05 GSM409313(Root Apex 1)
RT_High_sRNA1882	AAATTAGTGTCTAAACATCCGATG	10.05 GSM409313(Root Apex 1)
RT_High_sRNA1883	AAATTAGTGTCTACACATCTGATG	10.05 GSM409313(Root Apex 1)
RT_High_sRNA1884	AAATTATAGATTTAACACGTGCTT	10.05 GSM409313(Root Apex 1)
RT_High_sRNA1885	AAATTATCAGATGTAAGTGGGCCT	10.05 GSM409313(Root Apex 1)
RT_High_sRNA1886	AAATTATGAGTGCAGTTTAAAGTG	20.11 GSM409313(Root Apex 1)
RT_High_sRNA1887	AAATTATTTTTTCATTCGTGTCC	20.11 GSM409313(Root Apex 1)
RT_High_sRNA1888	AAATTCAAAGGTGGACTAGCACGG	10.05 GSM409313(Root Apex 1)
RT_High_sRNA1889	AAATTCAATGGTGTCAAATATTTA	10.05 GSM409313(Root Apex 1)
RT_High_sRNA1890	AAATTCAGATGGTTACAAAGAAAC	10.05 GSM409313(Root Apex 1)
RT_High_sRNA1891	AAATTCATTGTAATAGGTTATGTC	10.05 GSM409313(Root Apex 1)
RT_High_sRNA1892	AAATTCCTCCTTAAACTTGATGAC	10.05 GSM409313(Root Apex 1)
RT_High_sRNA1893	AAATTCGAGGTGTACAAACTTTAG	10.05 GSM409313(Root Apex 1)
RT_High_sRNA1894	AAATTCGTAGTACTATGATGTGTC	10.05 GSM409313(Root Apex 1)
RT_High_sRNA1895	AAATTCTGTAGTGGTGGCGGTGAC	10.05 GSM409313(Root Apex 1)
RT_High_sRNA1896	AAATTGAAACGATGTGATGGAAA	10.05 GSM409313(Root Apex 1)
RT_High_sRNA1897	AAATTGAAATGATGTGACGGAAAAG	10.05 GSM409313(Root Apex 1)
RT_High_sRNA1898	AAATTGAAATGGTGTGATGGAAAA	10.05 GSM409313(Root Apex 1)
RT_High_sRNA1899	AAATTGACGGAAGTGCTAAAAATG	10.05 GSM409313(Root Apex 1)
RT_High_sRNA1900	AAATTGAGAACCATAGGATAACCA	10.05 GSM409313(Root Apex 1)
RT_High_sRNA1901	AAATTGATACGATGTGATAGAAAAA	10.05 GSM409313(Root Apex 1)
RT_High_sRNA1902	AAATTGATCCTTAAGCGAAAGTTC	10.05 GSM409313(Root Apex 1)
RT_High_sRNA1903	AAATTGCAGGCCACAGATTAGAGC	10.05 GSM409313(Root Apex 1)
RT_High_sRNA1904	AAATTGCATAGGTGGTACGCAAAC	10.05 GSM409313(Root Apex 1)
RT_High_sRNA1905	AAATTGCATATCCGGGTCCCAGAA	10.05 GSM409313(Root Apex 1)
RT_High_sRNA1906	AAATTGCCAAATATTGATAAGCC	10.05 GSM409313(Root Apex 1)
RT_High_sRNA1907	AAATTGCCAAATATTGATAAGCCT	10.05 GSM409313(Root Apex 1)
RT_High_sRNA1908	AAATTGCCGGGAGGGAAGCGGATGG	10.05 GSM409313(Root Apex 1)
RT_High_sRNA1909	AAATTGCGAGGTGAATATTTTAAG	20.11 GSM409313(Root Apex 1)
RT_High_sRNA1910	AAATTGGACGTGAAAACTTATGGT	10.05 GSM409313(Root Apex 1)
RT_High_sRNA1911	AAATTGGATTGTTTGCGAGACTAA	10.05 GSM409313(Root Apex 1)
RT_High_sRNA1912	AAATTGGCTACAAATAAATTGGAG	10.05 GSM409313(Root Apex 1)
RT_High_sRNA1913	AAATTGGGAACGTAGCCTCGCAAA	40.22 GSM409313(Root Apex 1)
RT_High_sRNA1914	AAATTGGGGTGAATGTACCGGTC	10.05 GSM409313(Root Apex 1)
RT_High_sRNA1915	AAATTGGGTATAACAAGGTGTGA	10.05 GSM409313(Root Apex 1)
RT_High_sRNA1916	AAATTGGGTCCCACATGTCAATGG	10.05 GSM409313(Root Apex 1)
RT_High_sRNA1917	AAATTGGTAAGGCCTATTTAGACC	10.05 GSM409313(Root Apex 1)
RT_High_sRNA1918	AAATTGGTGACATGTAGGGCGTT	10.05 GSM409313(Root Apex 1)
RT_High_sRNA1919	AAATTGGTGGACCCGATACTTTAG	30.16 GSM409313(Root Apex 1)
RT_High_sRNA1920	AAATTGGTGTACAGATGAAGTGAC	10.05 GSM409313(Root Apex 1)
RT_High_sRNA1921	AAATTGTGAAAGCCTATGAAAAAC	10.05 GSM409313(Root Apex 1)
RT_High_sRNA1922	AAATTGTGAACCGTTGGATGAATG	10.05 GSM409313(Root Apex 1)
RT_High_sRNA1923	AAATTGTGCAATTGGTTTTTTTCA	10.05 GSM409313(Root Apex 1)
RT_High_sRNA1924	AAATTGTGCCAAAAAGTGCTTTGG	10.05 GSM409313(Root Apex 1)
RT_High_sRNA1925	AAATTGTGCCAAATAGACCCTTAG	10.05 GSM409313(Root Apex 1)
RT_High_sRNA1926	AAATTGTGTGTGTATGATAGGTTG	10.05 GSM409313(Root Apex 1)
RT_High_sRNA1927	AAATTTAAACTTACATGATTGTGA	20.11 GSM409313(Root Apex 1)
RT_High_sRNA1928	AAATTTAAGATATGCCACCCGTAT	10.05 GSM409313(Root Apex 1)
RT_High_sRNA1929	AAATTTAAGATGTTTTTGCCGTAG	10.05 GSM409313(Root Apex 1)
RT_High_sRNA1930	AAATTTAATAGGTGTGTCCAGAT	10.05 GSM409313(Root Apex 1)
RT_High_sRNA1931	AAATTTACAGTAGAAAAGGTGGTA	10.05 GSM409313(Root Apex 1)
RT_High_sRNA1932	AAATTTACCATGTAGGCGCCACGT	10.05 GSM409313(Root Apex 1)
RT_High_sRNA1933	AAATTTAGTTACAGGAGTTGGGTC	10.05 GSM409313(Root Apex 1)
RT_High_sRNA1934	AAATTTATAGCTAGCTGCAGCACG	10.05 GSM409313(Root Apex 1)
RT_High_sRNA1935	AAATTTATATTGAGAGGGGTGTAC	20.11 GSM409313(Root Apex 1)
RT_High_sRNA1936	AAATTTATCTTGGGTCGAAAATA	10.05 GSM409313(Root Apex 1)
RT_High_sRNA1937	AAATTTCAAATTATGGTGAAGAAC	10.05 GSM409313(Root Apex 1)
RT_High_sRNA1938	AAATTTCAGATTGGGTTGTTTGCGG	10.05 GSM409313(Root Apex 1)
RT_High_sRNA1939	AAATTTCATATAAGATGGACGGTCA	10.05 GSM409313(Root Apex 1)
RT_High_sRNA1940	AAATTTCGATATTCCGACGAGGTTC	10.05 GSM409313(Root Apex 1)
RT_High_sRNA1941	AAATTTCGTGGGTGTATAAGTAAG	10.05 GSM409313(Root Apex 1)
RT_High_sRNA1942	AAATTTCTGGATGAGTTACGTA	10.05 GSM409313(Root Apex 1)
RT_High_sRNA1943	AAATTTGAAAGACGGGCTGGTGCA	10.05 GSM409313(Root Apex 1)
RT_High_sRNA1944	AAATTTGAACCATGCCACATAAAT	20.11 GSM409313(Root Apex 1)
RT_High_sRNA1945	AAATTTGAAGGCCTGCAGAATCGG	10.05 GSM409313(Root Apex 1)
RT_High_sRNA1946	AAATTTGAGATATGCCATCCTGAC	10.05 GSM409313(Root Apex 1)
RT_High_sRNA1947	AAATTTGAGGTGTATAAACTTTAG	10.05 GSM409313(Root Apex 1)
RT_High_sRNA1948	AAATTTGCCAAACACTTTTGATGG	10.05 GSM409313(Root Apex 1)
RT_High_sRNA1949	AAATTTGCCTATCAGAAAAATGCC	20.11 GSM409313(Root Apex 1)
RT_High_sRNA1950	AAATTTGCTATATTTTGAGATGG	10.05 GSM409313(Root Apex 1)
RT_High_sRNA1951	AAATTTGGAGAGGTATACGTCACA	10.05 GSM409313(Root Apex 1)
RT_High_sRNA1952	AAATTTGGTAAGGCCTATTTAGAC	10.05 GSM409313(Root Apex 1)
RT_High_sRNA1953	AAATTTGGTACCTCATAGCAGCTA	10.05 GSM409313(Root Apex 1)
RT_High_sRNA1954	AAATTTGGTAGTGTCAAAATTTGC	10.05 GSM409313(Root Apex 1)
RT_High_sRNA1955	AAATTTGTAGTACTAGGATATGTC	20.11 GSM409313(Root Apex 1)
RT_High_sRNA1956	AAATTTGTGTCCATACAGTTATATC	10.05 GSM409313(Root Apex 1)
RT_High_sRNA1957	AAATTTTAGATGTGTAAACTTGAG	30.16 GSM409313(Root Apex 1)
RT_High_sRNA1958	AAATTTTAGATGTGTAAACTTGAGA	10.05 GSM409313(Root Apex 1)
RT_High_sRNA1959	AAATTTTAGGTGTCACATCGGAT	10.05 GSM409313(Root Apex 1)
RT_High_sRNA1960	AAATTTTAGGTGTCACATCGGATG	10.05 GSM409313(Root Apex 1)
RT_High_sRNA1961	AAATTTTCATGGCACGCTTTTCAAA	10.05 GSM409313(Root Apex 1)
RT_High_sRNA1962	AAATTTTCATGTGTCGATGACCGT	10.05 GSM409313(Root Apex 1)
RT_High_sRNA1963	AAATTTTGCCTTATATTTTAGAAC	10.05 GSM409313(Root Apex 1)
RT_High_sRNA1964	AAATTTTGGCACTATCAAATTGGG	10.05 GSM409313(Root Apex 1)
RT_High_sRNA1965	AAATTTTGGTGGCCACGAATATTA	10.05 GSM409313(Root Apex 1)
RT_High_sRNA1966	AAATTTTGTGTGGTCTACTGTAGT	10.05 GSM409313(Root Apex 1)
RT_High_sRNA1967	AAATTTTTAGATGTCCAAAGATAA	10.05 GSM409313(Root Apex 1)
RT_High_sRNA1968	AAATTTTTAGGTTTGATTGTCATA	10.05 GSM409313(Root Apex 1)
RT_High_sRNA1969	AAATTTTTGGGTATCACATCGA	10.05 GSM409313(Root Apex 1)
RT_High_sRNA1970	AAATTTTTGGGTGTCACATCAGAT	10.05 GSM409313(Root Apex 1)
RT_High_sRNA1971	AAATTTTTGGGTGTCACATTGGA	10.05 GSM409313(Root Apex 1)
RT_High_sRNA1972	AAATTTTTGGTGTCATATGTTTGA	10.05 GSM409313(Root Apex 1)/16.03 GSM409314(Root Apex 2)
RT_High_sRNA1973	AAATTTTTTAAGCCTAATTAATCC	20.11 GSM409313(Root Apex 1)
RT_High_sRNA1974	AACAAAAAAATCAACGGTGTCATAC	10.05 GSM409313(Root Apex 1)
RT_High_sRNA1975	AACAAAAAGAGGTGTCCTTTCTTC	10.05 GSM409313(Root Apex 1)
RT_High_sRNA1976	AACAAAAAGTTAAGGGTGTTGGC	10.05 GSM409313(Root Apex 1)/16.03 GSM409314(Root Apex 2)
RT_High_sRNA1977	AACAAAACAGTTAATAGCCTTATC	10.05 GSM409313(Root Apex 1)
RT_High_sRNA1978	AACAAAACCAATTACACAGTTTGC	10.05 GSM409313(Root Apex 1)
RT_High_sRNA1979	AACAAAACTACAAAAGGAGGCTGC	10.05 GSM409313(Root Apex 1)
RT_High_sRNA1980	AACAAAACTGGGCCCACACAATAT	10.05 GSM409313(Root Apex 1)
RT_High_sRNA1981	AACAAAAGGGCCTAACACTCCTC	10.05 GSM409313(Root Apex 1)
RT_High_sRNA1982	AACAAAAGGGTAAAAGCTCGTTTG	10.05 GSM409313(Root Apex 1)
RT_High_sRNA1983	AACAAAATCAACTAATACATATGC	10.05 GSM409313(Root Apex 1)
RT_High_sRNA1984	AACAAAATTTGCCTACAAATTAACG	10.05 GSM409313(Root Apex 1)
RT_High_sRNA1985	AACAAACAAATTACAGATTTCGCC	10.05 GSM409313(Root Apex 1)
RT_High_sRNA1986	AACAAACACCTATTAAATTTGCCT	10.05 GSM409313(Root Apex 1)
RT_High_sRNA1987	AACAAACAGGGCCTAAATCATATA	10.05 GSM409313(Root Apex 1)
RT_High_sRNA1988	AACAAACAGGTGCGAATATGGTAA	10.05 GSM409313(Root Apex 1)
RT_High_sRNA1989	AACAAACCTAATACTAGATGTGAC	40.22 GSM409313(Root Apex 1)
RT_High_sRNA1990	AACAAACCTAGGATTGTATGTGAC	20.11 GSM409313(Root Apex 1)
RT_High_sRNA1991	AACAAACCTCTTTGTGCCGTTTCC	10.05 GSM409313(Root Apex 1)
[truncated: 89,266 more rows]
