# Supplementary material for: Construction of small RNA-mediated gene regulatory networks in the roots of rice (Oryza sativa)
Source: BMC Genomics. 2013 Jul 27;14:510. doi: 10.1186/1471-2164-14-510 (PMC3734165; doi:10.1186/1471-2164-14-510)
Supplement: Additional file 2 — Data S2. List of sRNAs highly expressed in the whole roots of rice. [file 1471-2164-14-510-S2.txt]

sRNA ID	sRNA_Sequence	sRNACount GSM
osa-miR393a	TCCAAAGGGATCGCATTGATC	23.95 RCn1I_processed
osa-miR528-5p	TGGAAGGGGCATGCAGAGGAG	40.52 RCn1I_processed/10.41 RCn2D_processed
osa-miR5795	ATGTCGAGGTCGAGTTCCCGGC	197.09 RCn1I_processed/51.67 RCn2D_processed
osa-miR1425-3p	CAGCAAGAACTGGATCTTAAT	40.52 RCn1I_processed
osa-miR812i/osa-miR812j/osa-miR812g/osa-miR812h	AAGACGGATGATTAAAGTTGGACA	104.99 RCn1I_processed/54.41 RCn2D_processed
osa-miR812s	AAGACGGACAATCAAACGTTGGAC	73.68 RCn1I_processed/14.97 RCn2D_processed
osa-miR812r	ACGTTAGACACGAATTTCTACGGC	82.89 RCn1I_processed
osa-miR1318-3p	CAGGTGTCATCTCCCCTGAAC	18.42 RCn1I_processed/23.74 RCn2D_processed
osa-miR1427	TGCGGAACCGTGCGGTGGCGC	14.74 RCn1I_processed
osa-miR3979-3p	CTTCGGGGGAGGAGAGAAGC	93.94 RCn1I_processed/75.41 RCn2D_processed
osa-miR164d	TGGAGAAGCAGGGCACGTGCT	73.68 RCn1I_processed/95.31 RCn2D_processed
osa-miR435	TTATCCGGTATTGGAGTTGA	14.74 RCn1I_processed
osa-miR171f-5p	TGTTGGCATGGTTCAATCAAA	44.21 RCn1I_processed/58.97 RCn2D_processed
osa-miR164e	TGGAGAAGCAGGGCACGTGAG	180.51 RCn1I_processed/356.22 RCn2D_processed
osa-miR408-5p	CAGGGATGAGGCAGAGCATGG	20.26 RCn1I_processed
osa-miR5802	ATGGACTGTACTTTGTAAAGCGGA	11.05 RCn1I_processed
osa-miR1432	ATCAGGAGAGATGACACCGAC	99.47 RCn1I_processed/174 RCn2D_processed
osa-miR169f.2	TGAGGACAAGAGCTGATTCGG	16.58 RCn1I_processed/160.85 RCn2D_processed
osa-miR1861h/osa-miR1861j	CGGTCTTGAGGCAGGAACTGAG	17.53 RCn2D_processed
osa-miR166k-3p/osa-miR166l-3p	TCGGACCAGGCTTCAATCCCT	18.08 RCn2D_processed
osa-miR156l-5p	CGACAGAAGAGAGTGAGCATA	41.45 RCn2D_processed
osa-miR1320-5p	TGGAACGGAGGAATTTTATAG	29.03 RCn2D_processed
osa-miR529b	AGAAGAGAGAGAGTACAGCTT	15.15 RCn2D_processed
osa-miR5788	TGGATGTGACATACTCTAGTA	10.22 RCn2D_processed
WR_High_sRNA1	AGCACGGACTCTAAGACGCAGTGT	44.21 RCn1I_processed/37.43 RCn2D_processed
WR_High_sRNA2	CGAGGATTCCCCTAGTAACGGCGAGCGA	11.05 RCn1I_processed
WR_High_sRNA3	GGCGGACTGCTCGAGCTGCTCGC	14.74 RCn1I_processed
WR_High_sRNA4	CCGAATTGTAGTCTGGAGAGGCGTCCTCA	14.74 RCn1I_processed
WR_High_sRNA5	TCTACAGTCTGACGATCCG	11.05 RCn1I_processed
WR_High_sRNA6	AGTCGGCAAAACGGATCC	20.26 RCn1I_processed
WR_High_sRNA7	TATAGTTGGACAAGAATAGGCTTCGGCTT	11.05 RCn1I_processed
WR_High_sRNA8	CGAGAGGAACCGTTGATTC	12.89 RCn1I_processed
WR_High_sRNA9	ACTGTGAAACTGCGAATGGCTCATTAA	33.16 RCn1I_processed
WR_High_sRNA10	TATGACTGACATTGATGACGAG	14.74 RCn1I_processed/18.44 RCn2D_processed
WR_High_sRNA11	TGACATCCACGGAATTCGGCA	22.1 RCn1I_processed
WR_High_sRNA12	AAGACAGCAGGACGGTGGTCAT	12.89 RCn1I_processed
WR_High_sRNA13	GGTGTCGTGGTGTAGTTGGTTATCAC	62.63 RCn1I_processed
WR_High_sRNA14	AGTTCACGGATCTAAGTGACACTA	20.26 RCn1I_processed
WR_High_sRNA15	CAAAACGGATCCGTAACTTCGGG	25.79 RCn1I_processed
WR_High_sRNA16	CGGTCGTACTCATAACCGCA	16.58 RCn1I_processed
WR_High_sRNA17	CGCTCCCCGGCAACGGCGCCA	53.42 RCn1I_processed
WR_High_sRNA18	ATGTCGACTTGGAGGTTGTTCC	12.89 RCn1I_processed
WR_High_sRNA19	AGCTTGACTGCGAGAGTGACGGCT	12.89 RCn1I_processed
WR_High_sRNA20	CATGCGAGAGTAGGGAACTGCCAGG	75.52 RCn1I_processed
WR_High_sRNA21	CCATGCGAGAGTAGGGAACTGC	79.21 RCn1I_processed
WR_High_sRNA22	GAGTCCCGGCAACGGAACCA	583.91 RCn1I_processed/18.44 RCn2D_processed
WR_High_sRNA23	GAACTGTGAAACTGCGAATGGCTCAT	55.26 RCn1I_processed
WR_High_sRNA24	ACGCTGTCGGTAGGTGAAA	12.89 RCn1I_processed
WR_High_sRNA25	TGACAGAAGAGACTGAGCAC	11.05 RCn1I_processed/364.61 RCn2D_processed
WR_High_sRNA26	TAGACGTCTGAGGAATGTCGGC	16.58 RCn1I_processed/11.69 RCn2D_processed
WR_High_sRNA27	ATTTCTCGGAATGCCCCCCA	18.42 RCn1I_processed
WR_High_sRNA28	AGGTCCTGACAGCATTCGAACCGG	12.89 RCn1I_processed
WR_High_sRNA29	GAAGTCGGCAAAACGGATCCGTAACTT	11.05 RCn1I_processed
WR_High_sRNA30	TCGCGGGTGGAGCTGAAGGCAGTC	14.74 RCn1I_processed
WR_High_sRNA31	TGGTTGATAAGAGAATATTGGCGT	12.89 RCn1I_processed
WR_High_sRNA32	GTGTGGAACAAAAGGGTAA	16.58 RCn1I_processed
WR_High_sRNA33	GCGATGCGGGATGAACCGGAAGCC	22.1 RCn1I_processed
WR_High_sRNA34	AAGACGGACGGTCAAACGTTGGGT	14.74 RCn1I_processed
WR_High_sRNA35	CGGAACGGCTTCGGCTGGT	12.89 RCn1I_processed
WR_High_sRNA36	AACGTCTTATAACCTGAAACGGAG	22.1 RCn1I_processed
WR_High_sRNA37	GGGGACGTAGCTCATATGG	18.42 RCn1I_processed/16.07 RCn2D_processed
WR_High_sRNA38	CGGGAGGACGGTATCCGACGGATA	11.05 RCn1I_processed
WR_High_sRNA39	CCGACTCAGAACTGGTACGGACAA	134.46 RCn1I_processed/12.78 RCn2D_processed
WR_High_sRNA40	TCGCTTGGTGCCGATCGGGAC	99.47 RCn1I_processed
WR_High_sRNA41	ATGCGAGAGTAGGGAAGTGCCAGGCAT	18.42 RCn1I_processed
WR_High_sRNA42	TTGCTTGGTGCAGATCGGGAC	121.57 RCn1I_processed/113.75 RCn2D_processed
WR_High_sRNA43	GGAAGGAGAAGTCGTAACA	101.31 RCn1I_processed
WR_High_sRNA44	TGTGAAACTGCGAATGGCTCAT	12.89 RCn1I_processed/18.81 RCn2D_processed
WR_High_sRNA45	AGTCCTCGTGTTGCATCCCT	14.74 RCn1I_processed
WR_High_sRNA46	GCCGGAGGTAGGGTCCAGCGGCC	252.35 RCn1I_processed/185.68 RCn2D_processed
WR_High_sRNA47	TGAGCTCAACGAGAACAGAA	11.05 RCn1I_processed
WR_High_sRNA48	TAATAGGGACAGTCGGGGGCAT	71.84 RCn1I_processed/15.15 RCn2D_processed
WR_High_sRNA49	CTCGACGGATCGCACGGCCCTCGTGCCGGC	58.94 RCn1I_processed
WR_High_sRNA50	TCGGACCAGGCTTCATTTCCC	55.26 RCn1I_processed/198.1 RCn2D_processed
WR_High_sRNA51	ACGACTCTCGGCAACGGATAT	77.36 RCn1I_processed/75.95 RCn2D_processed
WR_High_sRNA52	TACACGACTCTCGGCAACGGATATCTC	11.05 RCn1I_processed
WR_High_sRNA53	GCGTCGCACGGATTCGTAA	27.63 RCn1I_processed
WR_High_sRNA54	GTTAAGTGGGAAACGATGTGGGAAGGC	62.63 RCn1I_processed
WR_High_sRNA55	CAGGATGTTGGCTTAGAAGCAG	11.05 RCn1I_processed
WR_High_sRNA56	GCGCGGGTAAACGGCGGGGG	20.26 RCn1I_processed
WR_High_sRNA57	AGCCAGCTGTAGCACGGACTCCAA	71.84 RCn1I_processed/14.97 RCn2D_processed
WR_High_sRNA58	AGCAGACGGACGGTCTAGCCGACA	11.05 RCn1I_processed
WR_High_sRNA59	TATGCGAGAGTAGGGAACTGCCAGGCAT	165.78 RCn1I_processed
WR_High_sRNA60	CATGAGAGTAGAAAAGTGTGGCAT	20.26 RCn1I_processed/11.32 RCn2D_processed
WR_High_sRNA61	TTGATGGTACGTGCTACTCGG	22.1 RCn1I_processed
WR_High_sRNA62	CTACAGTCCGACTATCCG	22.1 RCn1I_processed
WR_High_sRNA63	GTTGGCCTTCGGGATCGGA	18.42 RCn1I_processed
WR_High_sRNA64	GTTAAACCTGTAATCGGCGGAT	11.05 RCn1I_processed/16.61 RCn2D_processed
WR_High_sRNA65	CTTCGGGATCGGAGTAAT	44.21 RCn1I_processed
WR_High_sRNA66	GCACCTGGTCGCGGACGCCCTTGGCA	11.05 RCn1I_processed/173.27 RCn2D_processed
WR_High_sRNA67	CGGCACGGATGCTGGCGTA	11.05 RCn1I_processed
WR_High_sRNA68	TCCGTTGTAGTCTAGCTGGTTAGGATACT	55.26 RCn1I_processed
WR_High_sRNA69	TGGTCCGGTGAAGTGTTCGGATC	11.05 RCn1I_processed
WR_High_sRNA70	CCGGTACTAATGACCCGTGAGGCTTAACCT	22.1 RCn1I_processed
WR_High_sRNA71	ACTCTGGTGGAGGCTCGCAGC	11.05 RCn1I_processed/11.69 RCn2D_processed
WR_High_sRNA72	TTGACCTCGGATCAGGTAGGAC	12.89 RCn1I_processed
WR_High_sRNA73	GTTGACCTCGGATCAGGTAGGAATACCC	239.46 RCn1I_processed
WR_High_sRNA74	ATCGGTCTGCATGGAAGGTAGC	12.89 RCn1I_processed/13.69 RCn2D_processed
WR_High_sRNA75	TTGTTTGATGGTACGTGCTACTCGGATA	25.79 RCn1I_processed
WR_High_sRNA76	TGAAAGACGAACAACTGCGA	14.74 RCn1I_processed/30.86 RCn2D_processed
WR_High_sRNA77	GAAAAGGATTGGCTCTGAGGGCTGGGCT	12.89 RCn1I_processed
WR_High_sRNA78	TACGGCGGCATCTCGGAGATA	14.74 RCn1I_processed
WR_High_sRNA79	GCCTTCGGGATCGGAGTAA	29.47 RCn1I_processed
WR_High_sRNA80	GCCGCCCCCGACGTCGCG	27.63 RCn1I_processed
WR_High_sRNA81	TGCCCTGAGGAGTAGGCGGAC	18.42 RCn1I_processed
WR_High_sRNA82	ACTGGCCGGGTCGTGCCTCC	18.42 RCn1I_processed
WR_High_sRNA83	ATTGTGTTGGCCTTCGGGATCGGAGTA	12.89 RCn1I_processed
WR_High_sRNA84	AGCGATTCGGTCGGGAAC	25.79 RCn1I_processed
WR_High_sRNA85	AGTCCGTGCTGTAGCTGGCTATAG	14.74 RCn1I_processed
WR_High_sRNA86	GATTAGAGGCATCGGGGGCG	33.16 RCn1I_processed
WR_High_sRNA87	GATGATTCATGATAACTCGACGGATCGC	38.68 RCn1I_processed
WR_High_sRNA88	TTCGTGTCCGGGCGACGCCACCA	25.79 RCn1I_processed
WR_High_sRNA89	TTGACCGGATATCGGAAGGGGTT	16.58 RCn1I_processed
WR_High_sRNA90	ATTCAAATGAGAACTTTGAAGGCCGAAG	29.47 RCn1I_processed
WR_High_sRNA91	CCCGCGTCGCCCGGATTCGT	12.89 RCn1I_processed
WR_High_sRNA92	AAGGATTGGCTCTGAGGGCTG	22.1 RCn1I_processed/25.56 RCn2D_processed
WR_High_sRNA93	ATGAGTAAGGCGGGACACGTGGTATCC	31.31 RCn1I_processed
WR_High_sRNA94	TCGCGGCGACGGGGGCGGGTC	44.21 RCn1I_processed
WR_High_sRNA95	AGTGTTCGGATCGCGGCGACGGGGGCG	11.05 RCn1I_processed
WR_High_sRNA96	TAGAGGAAGGAGAAGTCGT	71.84 RCn1I_processed/21.73 RCn2D_processed
WR_High_sRNA97	GCGTGGACTGTTGTCGGCCGC	167.62 RCn1I_processed/31.04 RCn2D_processed
WR_High_sRNA98	AAAGGCTGACGCGGGCTCC	42.37 RCn1I_processed
WR_High_sRNA99	TCGTTCGTCTGACTTGGGTATAGGGGC	20.26 RCn1I_processed
WR_High_sRNA100	TCTTGAAACACGGACCAAGGA	23.95 RCn1I_processed
WR_High_sRNA101	ACCATCTTTCGTCGGTCGGCCGAT	14.74 RCn1I_processed
WR_High_sRNA102	CGAGCCGGGACGTGGCGGGGGGGGGGGGGGG	14.74 RCn1I_processed
WR_High_sRNA103	GGAAGCTGACGAGCGGGA	27.63 RCn1I_processed
WR_High_sRNA104	TGACGTGCAAATCGTTCGTCTGACT	11.05 RCn1I_processed
WR_High_sRNA105	GGGGATGTAGCTCAGATGGTAGAGCGCTC	68.15 RCn1I_processed
WR_High_sRNA106	TGGAACAATGTAGGCAAGG	33.16 RCn1I_processed/10.59 RCn2D_processed
WR_High_sRNA107	TCGGACCAGGCTTTATTCCCC	31.31 RCn1I_processed/101.15 RCn2D_processed
WR_High_sRNA108	TGGTTCGAGTCCAGTCAGAGGAGCCA	14.74 RCn1I_processed
WR_High_sRNA109	GACTCGTTCGGCACCTTACA	22.1 RCn1I_processed
WR_High_sRNA110	GCTTGGACTGGGCCGACGTGGG	14.74 RCn1I_processed
WR_High_sRNA111	GACTCTCGGCAACGGATATC	46.05 RCn1I_processed/18.44 RCn2D_processed
WR_High_sRNA112	TTCCCCGGGCGTCGAACA	20.26 RCn1I_processed
WR_High_sRNA113	ATACAGGCGAGAGACCGATAGCGAACAA	18.42 RCn1I_processed
WR_High_sRNA114	TTGATGTGTAGGATAGGTGGG	27.63 RCn1I_processed
WR_High_sRNA115	TCGGGAAAAGGATTGGCT	20.26 RCn1I_processed
WR_High_sRNA116	CCGGGGGTAGAGCACTGTTTCGGCT	58.94 RCn1I_processed
WR_High_sRNA117	CCATGCGAGAGTAGGGAACTGCCAGG	31.31 RCn1I_processed
WR_High_sRNA118	ACCCCGGCAGAGAGCGCGAC	31.31 RCn1I_processed
WR_High_sRNA119	GACACGGGGAGGTAGTGACAATA	22.1 RCn1I_processed
WR_High_sRNA120	TAATGATTAATAGGGACAGTCGGGG	11.05 RCn1I_processed
WR_High_sRNA121	AGGGACCCGGGGGCGCTA	16.58 RCn1I_processed
WR_High_sRNA122	ATGCGAGAGTAGGGAACTGCCAGGCAC	23.95 RCn1I_processed
WR_High_sRNA123	TCGCGGCGACGGGGGCGGG	81.05 RCn1I_processed
WR_High_sRNA124	AGGCCCAGACAGCCAGGCTGTTGG	11.05 RCn1I_processed
WR_High_sRNA125	TTATTCCGTGAGTCGGAAGC	18.42 RCn1I_processed
WR_High_sRNA126	CACACGACCTTCGGCAACGGATA	11.05 RCn1I_processed
WR_High_sRNA127	ATTCGAACTGTGAAACTGCGAATGGC	95.78 RCn1I_processed
WR_High_sRNA128	TTCTGTAGTTCAGTCGGTAGAACGGC	27.63 RCn1I_processed
WR_High_sRNA129	TATGCGGAACGGCTTCGGCT	18.42 RCn1I_processed
WR_High_sRNA130	ACGCAGGTGAGAGCTTCGGCGC	23.95 RCn1I_processed/95.85 RCn2D_processed
WR_High_sRNA131	GTCCCGGATTCGTAGTCCCGGTT	16.58 RCn1I_processed
WR_High_sRNA132	CTAGAGGCATTTAATCGCTCGG	11.05 RCn1I_processed/18.26 RCn2D_processed
WR_High_sRNA133	TAGTCTGGAGAGGCGTCCTCAGCG	35 RCn1I_processed
WR_High_sRNA134	GTTCGTTCCTGGGCAGCAACACCA	12.89 RCn1I_processed
WR_High_sRNA135	TCTGGCCAATGGAACAATGTAGGCA	11.05 RCn1I_processed
WR_High_sRNA136	GCCGTCCGAATTGTAGTCTGGAGAGGCGT	149.2 RCn1I_processed
WR_High_sRNA137	GGGTGGAGCTGAAGGCAGTCGA	11.05 RCn1I_processed
WR_High_sRNA138	AGGTGGCGGAATTGGTAGACGCGC	25.79 RCn1I_processed
WR_High_sRNA139	TTCGGATCCGGCAGGTCGGACCA	18.42 RCn1I_processed
WR_High_sRNA140	CGAAGGTGGCGGAATTGGTAG	29.47 RCn1I_processed
WR_High_sRNA141	GTTCATATCCCGGCAATGGAACCA	47.89 RCn1I_processed
WR_High_sRNA142	AGTCTGCGTGGAGCCGGCCT	12.89 RCn1I_processed
WR_High_sRNA143	ACGTTGGACAAAAATCAATGGCGT	20.26 RCn1I_processed
WR_High_sRNA144	TGCCGACCAGGGCTCGGCGGA	16.58 RCn1I_processed
WR_High_sRNA145	CCAGCACTAAAGCACCGGATC	11.05 RCn1I_processed
WR_High_sRNA146	CCCTCGCGGGTGGAGCTGAAGGCA	18.42 RCn1I_processed
WR_High_sRNA147	TGTAGATAAGGGAAGTCGGCAAAA	14.74 RCn1I_processed
WR_High_sRNA148	TCGCGGCAACGCAACTGAACGCGGAG	12.89 RCn1I_processed
WR_High_sRNA149	AAAGGAATTGACGGAAGGGCA	12.89 RCn1I_processed
WR_High_sRNA150	AAGCGGATGGGGGCCGGCG	11.05 RCn1I_processed
WR_High_sRNA151	TTCGCGGCAACGCAACTGAACGCGGA	20.26 RCn1I_processed/27.2 RCn2D_processed
WR_High_sRNA152	TTCTGTGAAGGGTTCGAGTTGGA	11.05 RCn1I_processed
WR_High_sRNA153	TCTCTTGGTGCAGATCGGGAC	73.68 RCn1I_processed/25.38 RCn2D_processed
WR_High_sRNA154	GTGCAGATCTTGGTGGTAGT	18.42 RCn1I_processed
WR_High_sRNA155	TCGTTGGTGCAGATCGGGAC	40.52 RCn1I_processed
WR_High_sRNA156	GACGGACGGTCAAACGTTAGACAC	44.21 RCn1I_processed
WR_High_sRNA157	GTCAGAAGGGGTTTTCGGACACGA	12.89 RCn1I_processed
WR_High_sRNA158	ATAGGGACAGTCGGGGGGATT	11.05 RCn1I_processed
WR_High_sRNA159	TGCCTGGCGGCTGTAGCGCGGGG	25.79 RCn1I_processed
WR_High_sRNA160	AACGTGGGCATTCGAATGTATCAACACTA	23.95 RCn1I_processed
WR_High_sRNA161	CACACGACTTCGGCAACGGATATC	33.16 RCn1I_processed
WR_High_sRNA162	GGAACTCAAAGGAGACTGCCG	49.73 RCn1I_processed
WR_High_sRNA163	GTTGACCTCGGATCAGGTAGGGATA	79.21 RCn1I_processed/37.06 RCn2D_processed
WR_High_sRNA164	ATAACTCGACGGATCGCACGGC	12.89 RCn1I_processed
WR_High_sRNA165	CAAGGGAAGTCGGCAAAA	12.89 RCn1I_processed
WR_High_sRNA166	CTGTTGTCGGCCGCGCCGGCGGC	11.05 RCn1I_processed
WR_High_sRNA167	CGGCGGCGCTACGGAGCACGA	18.42 RCn1I_processed
WR_High_sRNA168	AGGTGGGAGGCTTTGAAGCGTGGACGCC	27.63 RCn1I_processed
WR_High_sRNA169	TGGCCTTAACTGGCCGGGTCGTGC	20.26 RCn1I_processed
WR_High_sRNA170	GATTCGGTCGGGAACTCAAAGGAGAC	35 RCn1I_processed
WR_High_sRNA171	AAAGCTCGTAGTTGGACCTTGGGCCGG	12.89 RCn1I_processed
WR_High_sRNA172	TCTCGGACCAGGCTTCATTTT	12.89 RCn1I_processed/19.72 RCn2D_processed
WR_High_sRNA173	TACGAGTAGGGCTACACACG	20.26 RCn1I_processed
WR_High_sRNA174	CCGACTCAGAACTGGTACGGACAAG	51.58 RCn1I_processed
WR_High_sRNA175	GGCTTTGAAGCGTGGACGCC	16.58 RCn1I_processed
WR_High_sRNA176	GTCTGGGTTGTGTAGTTGGTTAT	14.74 RCn1I_processed
WR_High_sRNA177	GAAACGGTTCAGCCGGAGGT	20.26 RCn1I_processed
WR_High_sRNA178	GACCCGAAAGATGGTGAACTA	18.42 RCn1I_processed
WR_High_sRNA179	AGCACGGACTTCAAGACGCAGTGT	33.16 RCn1I_processed/25.2 RCn2D_processed
WR_High_sRNA180	ATGGCCGTTTAGGCCACGGAAGTTTG	20.26 RCn1I_processed
WR_High_sRNA181	CTTAAAGGAATTGACGGAAGGGC	11.05 RCn1I_processed
WR_High_sRNA182	GTTCAGCGCTGTAGAGCAGGATGGACA	23.95 RCn1I_processed
WR_High_sRNA183	GTAGGGAACTGCCAGGCAT	250.51 RCn1I_processed
WR_High_sRNA184	GGGGGTGTAGCTCAGATGGT	57.1 RCn1I_processed/88.37 RCn2D_processed
WR_High_sRNA185	CGGCTCCCGGCAGACGCACCA	12.89 RCn1I_processed
WR_High_sRNA186	TTACGAGTAGGGCTACACACGTGCT	18.42 RCn1I_processed
WR_High_sRNA187	TCTCCTTCGTCTAGCGGTTAG	18.42 RCn1I_processed
WR_High_sRNA188	GGGGGCCTTCCCCGGGCGTCGAACAGCCG	14.74 RCn1I_processed
WR_High_sRNA189	GAATCCTGCTGTCGACGCCA	18.42 RCn1I_processed
WR_High_sRNA190	TGCCTGGCGGCTGTAGCGCGGTGGTC	23.95 RCn1I_processed
WR_High_sRNA191	GTATCCGGCAGGTCGGACCA	121.57 RCn1I_processed
WR_High_sRNA192	AGAGTCCATGCTGTAGCTGGCTAT	12.89 RCn1I_processed
WR_High_sRNA193	GTTAGGGGATCGAAGACGATC	29.47 RCn1I_processed
WR_High_sRNA194	GAGTCGGAAGCGGGGCCT	335.24 RCn1I_processed
WR_High_sRNA195	GTCCCGGATTCGTAGTCCCGGTTG	27.63 RCn1I_processed
WR_High_sRNA196	CGTGTTCGATTCACGTCGGGTTCACCA	23.95 RCn1I_processed
WR_High_sRNA197	AGAGGGACTATGGCCGTT	46.05 RCn1I_processed
WR_High_sRNA198	GAAATTGGAACGATGTGACGGAAA	29.47 RCn1I_processed
WR_High_sRNA199	CGGAATTGGTAGACGCGCTAGC	12.89 RCn1I_processed
WR_High_sRNA200	GGAACGGCTTCGGCTGGT	20.26 RCn1I_processed
WR_High_sRNA201	AAGCGGAGGAGAAGAAACTTAC	25.79 RCn1I_processed
WR_High_sRNA202	CGACTCTCGGCAACGGATATCTCGG	11.05 RCn1I_processed
WR_High_sRNA203	TATAGACGTCTGAGGAATGTCGGC	51.58 RCn1I_processed/30.49 RCn2D_processed
WR_High_sRNA204	CTGTGAAGGGTTCGAGTTGGAGC	14.74 RCn1I_processed
WR_High_sRNA205	AGACGGACGGTCAAACGTTGGACA	119.73 RCn1I_processed/35.79 RCn2D_processed
WR_High_sRNA206	CGCGTCGTACGGATTCGT	20.26 RCn1I_processed
WR_High_sRNA207	GGGGATGTAGCTCAGCTGGT	18.42 RCn1I_processed/30.13 RCn2D_processed
WR_High_sRNA208	AAACTTTCAACAACGGATCTCTTGGTTC	14.74 RCn1I_processed
WR_High_sRNA209	AGCGCGGGTAAACGGCGGGAGGA	11.05 RCn1I_processed
WR_High_sRNA210	AAACGATGTCGACTTGGAGGTTGTTCC	73.68 RCn1I_processed
WR_High_sRNA211	CCCTGAGGAGTAGGCGGACGT	20.26 RCn1I_processed
WR_High_sRNA212	GGCTCGGGGCGTGGACTG	49.73 RCn1I_processed
WR_High_sRNA213	GTGGCTGTAGTTTAGTGGTGA	20.26 RCn1I_processed
WR_High_sRNA214	TTTAGAGGAAGGAGAAGTCGTAACAAG	11.05 RCn1I_processed
WR_High_sRNA215	TGACATCCACGGAATTCGGCAGAGATG	11.05 RCn1I_processed
WR_High_sRNA216	CTTCGGGAACCGTGAGACAGGTGCTGCA	57.1 RCn1I_processed
WR_High_sRNA217	ATGCGAGAGTAGGGAACTGCCAGGTAT	11.05 RCn1I_processed
WR_High_sRNA218	GTAGAGGGGGGTAGAATTC	29.47 RCn1I_processed
WR_High_sRNA219	TCCTCTGTAGTTCAGTCGGTAGGACGGCTCC	27.63 RCn1I_processed
WR_High_sRNA220	AATGACTTGAGAGGTGTAGGA	12.89 RCn1I_processed
WR_High_sRNA221	AGTTCACAGTCCGACGATCCG	12.89 RCn1I_processed
WR_High_sRNA222	TTTCCAGTACGAATACGAACCGTGAA	25.79 RCn1I_processed
WR_High_sRNA223	GCAGTGGCGGATCTAGAGGGGGGG	12.89 RCn1I_processed
WR_High_sRNA224	CCAGCACTAAAGCACCGGATCCCATCA	12.89 RCn1I_processed
WR_High_sRNA225	AAGGACTTTGAAAAGAGAGTCAAA	23.95 RCn1I_processed/44 RCn2D_processed
WR_High_sRNA226	GGCCGGGGGACGGACCGGGA	12.89 RCn1I_processed
WR_High_sRNA227	GATTAATAGGGACAGTCGGGG	35 RCn1I_processed
WR_High_sRNA228	CGTTAGGAAGTCCGGAGAC	11.05 RCn1I_processed
WR_High_sRNA229	GGCCCGGGTAATCTTGGGA	20.26 RCn1I_processed
WR_High_sRNA230	TCCGGTATTGTGTAGTGGCTAACATCGCT	14.74 RCn1I_processed
WR_High_sRNA231	AGTTGGACCTTGGGCCGGGCCGGCCGGT	14.74 RCn1I_processed
WR_High_sRNA232	TAAAAGGCTGACGCGGGC	14.74 RCn1I_processed
WR_High_sRNA233	AGGTGGCGGAATTGGTAGACG	11.05 RCn1I_processed
WR_High_sRNA234	TGACGAGCGGGAGGCCCT	22.1 RCn1I_processed
WR_High_sRNA235	CAAAACGGATCCGTAACTTCGGGAA	12.89 RCn1I_processed
WR_High_sRNA236	GCGCGGGTAAACGGCGGG	58.94 RCn1I_processed
WR_High_sRNA237	GCTCGTAGTTGGACCTTGGGCCGG	11.05 RCn1I_processed
WR_High_sRNA238	TTCCGGGTTCGGGCACCA	88.41 RCn1I_processed
WR_High_sRNA239	AGCTCGTAGTTGGACCTTG	18.42 RCn1I_processed
WR_High_sRNA240	TTGACAGAAGAGATTGAGCAC	23.95 RCn1I_processed/423.59 RCn2D_processed
WR_High_sRNA241	CACGAAGGTTGGCTAATCCTGGTCGGACA	11.05 RCn1I_processed
WR_High_sRNA242	AGCCCCGCGTCGCCCGGATTCGT	27.63 RCn1I_processed
WR_High_sRNA243	TGGTTCGATTCCGGGTTCGGGCACCA	36.84 RCn1I_processed
WR_High_sRNA244	GATGTGTAGGATAGGTGGGAGGCT	20.26 RCn1I_processed
WR_High_sRNA245	GGTCGGGAACTCAAAGGAGACTGCCG	193.41 RCn1I_processed
WR_High_sRNA246	GATGGTAGGATAGGGGCCTA	12.89 RCn1I_processed
WR_High_sRNA247	CTGAGGCGTGACGACGAGGCA	12.89 RCn1I_processed
WR_High_sRNA248	AACTGGTACGGACAAGGG	11.05 RCn1I_processed
WR_High_sRNA249	GTGTTCGGATCGCGGCGACGGGGGCG	40.52 RCn1I_processed
WR_High_sRNA250	GAATGGTCCGGTGAAGTGTTC	16.58 RCn1I_processed
WR_High_sRNA251	TGGCCTTAACTGGCCGGGTCGTG	16.58 RCn1I_processed
WR_High_sRNA252	CTGAAGGGACGTTGAAGACGA	11.05 RCn1I_processed
WR_High_sRNA253	CTTACGAGTAGGGCTACACAC	18.42 RCn1I_processed
WR_High_sRNA254	GTCGTTGTAGTATAGTGGTGAGTATT	20.26 RCn1I_processed
WR_High_sRNA255	TATACGGACGGAAGACGTGAC	12.89 RCn1I_processed
WR_High_sRNA256	AGCGTAATAGCTCACTGGTCGAGTCGGC	23.95 RCn1I_processed
WR_High_sRNA257	TCTCGGACCAGGCTTCATTTC	16.58 RCn1I_processed/16.43 RCn2D_processed
WR_High_sRNA258	CCGGTATGGTGTAGTGGCTAA	11.05 RCn1I_processed
WR_High_sRNA259	AAAACCACCGCGGATTGGGTCGAG	11.05 RCn1I_processed
WR_High_sRNA260	ATGCGAGAGTAGGGAAATGCCAGGCAT	20.26 RCn1I_processed
WR_High_sRNA261	GCCACGGAAGTTTGAGGCA	66.31 RCn1I_processed
WR_High_sRNA262	GATTCATGATAACTCGACGGATCGCAC	84.73 RCn1I_processed
WR_High_sRNA263	ATACGCGACGGGGCATTGT	18.42 RCn1I_processed
WR_High_sRNA264	GCTTATAGGACTCCGCCGGCACCTTA	14.74 RCn1I_processed
WR_High_sRNA265	ACTCTCGGCAACGGATAT	16.58 RCn1I_processed
WR_High_sRNA266	CACACGACTCTCGGCAACGGATATCTCTCC	11.05 RCn1I_processed
WR_High_sRNA267	AAAGCTCGTAGTTGGACCT	42.37 RCn1I_processed/20.45 RCn2D_processed
WR_High_sRNA268	TTGACCGGATGTCGGAAGGGGTT	49.73 RCn1I_processed/21.18 RCn2D_processed
WR_High_sRNA269	CTGTGAAACTGCGAATGGCTCAT	44.21 RCn1I_processed/11.14 RCn2D_processed
WR_High_sRNA270	AACTATACGAATCGCACGGCC	16.58 RCn1I_processed
WR_High_sRNA271	CTCGCGGATGCTGACGCAATGTGAT	11.05 RCn1I_processed
WR_High_sRNA272	ATTCATGATAACTCGACGGATC	11.05 RCn1I_processed
WR_High_sRNA273	ACAGCAGGACGGTGGTCATGGAAGT	14.74 RCn1I_processed
WR_High_sRNA274	CGAAAGATGGTGAACTATGCC	38.68 RCn1I_processed
WR_High_sRNA275	TCATGATAACTCGACGGATCGCACGGC	12.89 RCn1I_processed
WR_High_sRNA276	ACTCGACGGATCGCACGGCCCTCGTGCCGGC	25.79 RCn1I_processed
WR_High_sRNA277	ATATAAGACGGATAGTCAAACATT	11.05 RCn1I_processed
WR_High_sRNA278	TTGGACAAGAATAGGCTTCGGCTT	12.89 RCn1I_processed
WR_High_sRNA279	TCGGTCGGGAACTCAAAGGAGACTGCCGG	14.74 RCn1I_processed
WR_High_sRNA280	ATCGGACGTTTGATCGGATGTCGG	11.05 RCn1I_processed
WR_High_sRNA281	AGACGGACGGTCAAACGTTGGCAC	11.05 RCn1I_processed
WR_High_sRNA282	AAGGTGGCGGAATTGGTAGAC	46.05 RCn1I_processed
WR_High_sRNA283	GGTGTCCTAAGATGAGCTCAACGAGAAC	11.05 RCn1I_processed
WR_High_sRNA284	AGGGAACGGGCTTGGCGGA	11.05 RCn1I_processed
WR_High_sRNA285	TGCCTCGTTGGCTCACGGATCGAA	11.05 RCn1I_processed
WR_High_sRNA286	CAAGGAAGCTGACGAGCG	12.89 RCn1I_processed
WR_High_sRNA287	TATAGGGGCGAAAGACTAATC	18.42 RCn1I_processed
WR_High_sRNA288	GGGCTATAGCTCAGCTGGGAGAGCGCC	14.74 RCn1I_processed
WR_High_sRNA289	TGACTTGAGAGGTGTAGGA	35 RCn1I_processed
WR_High_sRNA290	GTTCACGGATCTAAGTGACACTAC	12.89 RCn1I_processed
WR_High_sRNA291	TCAGGTGGGGAGTTTGGCTG	12.89 RCn1I_processed
WR_High_sRNA292	GACAGCAGGACGGTGGTCAT	195.25 RCn1I_processed/14.06 RCn2D_processed
WR_High_sRNA293	CGTTCCCCGGCAACGGCGCCA	803.1 RCn1I_processed
WR_High_sRNA294	GTTGACCTCGGATCAGGTAGGAATACCCG	44.21 RCn1I_processed
WR_High_sRNA295	AGATCCAGCCCCGCGTCGCACGGAT	130.78 RCn1I_processed
WR_High_sRNA296	CTGCGAGAGTAGGGAACTGCCAGGCAT	14.74 RCn1I_processed
WR_High_sRNA297	TGTCGGGACCCGAAAGATGGTGA	12.89 RCn1I_processed
WR_High_sRNA298	GAACTGGCGATGCGGGATGAACCGGA	11.05 RCn1I_processed
WR_High_sRNA299	AGACAGCAGGACGGTGGTCATGGAAGTC	31.31 RCn1I_processed
WR_High_sRNA300	TTGACGGAAGGGCACCACCAGGCG	18.42 RCn1I_processed
WR_High_sRNA301	CTTCGGGAACCGTGAGACAGG	16.58 RCn1I_processed
WR_High_sRNA302	TTCAGTCGGTAGAACGGC	18.42 RCn1I_processed
WR_High_sRNA303	GCATCGATGAAGAACGTAGCGAAATGCGAT	14.74 RCn1I_processed
WR_High_sRNA304	GCTCTGAGGGCTGGGCTCGGGGGTC	16.58 RCn1I_processed
WR_High_sRNA305	TAACCAGTCGGCTTTTTTT	14.74 RCn1I_processed
WR_High_sRNA306	CTCGGGCCGATCCGGGCGGCAGACA	11.05 RCn1I_processed
WR_High_sRNA307	AGAGGAAGGAGAAGTCGTAAC	12.89 RCn1I_processed/25.01 RCn2D_processed
WR_High_sRNA308	TCCTTTTCGTCTAGCGGTTAGGACTC	11.05 RCn1I_processed
WR_High_sRNA309	GTGGCTGTAGTTTAGTGGTGAGA	11.05 RCn1I_processed
WR_High_sRNA310	ACGACTCTCGGCAACGGAT	12.89 RCn1I_processed
WR_High_sRNA311	ACGCTGTCGGTAGGTGAAAC	62.63 RCn1I_processed
WR_High_sRNA312	CCTGCGTCGCACGGATTCGT	12.89 RCn1I_processed
WR_High_sRNA313	AGCGTAATAGCTCACTGGTCGAGTCGGCC	18.42 RCn1I_processed
WR_High_sRNA314	GTTCGGGTCCGGGCGAAGCCACCA	23.95 RCn1I_processed
WR_High_sRNA315	TTGCAGACGACTTAGCTGTG	11.05 RCn1I_processed
WR_High_sRNA316	GATCCGGCAGGTCGGACCA	23.95 RCn1I_processed
WR_High_sRNA317	CGACTCTCGGCAACGGATA	51.58 RCn1I_processed
WR_High_sRNA318	TCGGACCAGGCTTCATCCCCC	22.1 RCn1I_processed/207.96 RCn2D_processed
WR_High_sRNA319	ATGGAACAATGTAGGCAAGGGAA	11.05 RCn1I_processed/16.07 RCn2D_processed
WR_High_sRNA320	AATCAGATTGTAGATCAGATGGGT	22.1 RCn1I_processed/12.05 RCn2D_processed
WR_High_sRNA321	TTTACACTGAGGCGTGACGACGAGGC	14.74 RCn1I_processed
WR_High_sRNA322	TGCCCTGAGGAGTAGGCGGA	25.79 RCn1I_processed
WR_High_sRNA323	GCATCGATGAAGAACGTAG	12.89 RCn1I_processed
WR_High_sRNA324	CCGGGCGGAAGACATTGTC	16.58 RCn1I_processed
WR_High_sRNA325	TGGCGGAATTGGTAGACGCGC	141.83 RCn1I_processed
WR_High_sRNA326	CCGATAGCGCACAAGTAGAGTGATCGA	11.05 RCn1I_processed
WR_High_sRNA327	TTGCGATGGTCCTCGCGGATGCTGACGCA	12.89 RCn1I_processed
WR_High_sRNA328	AGGCGAGAGACCGATAGCGAACAA	20.26 RCn1I_processed
WR_High_sRNA329	AGCGACACGGTCTCCAAAACACAA	12.89 RCn1I_processed
WR_High_sRNA330	TACACGACTCTCGGCAACGGATATC	14.74 RCn1I_processed
WR_High_sRNA331	CAGAACTGGTACGGACAAGGGG	11.05 RCn1I_processed
WR_High_sRNA332	CGTTAAGTCGACCGCCTGGGGAGTACGGC	11.05 RCn1I_processed
WR_High_sRNA333	AACGATGTCGACTTGGAGGTTGTTC	16.58 RCn1I_processed
WR_High_sRNA334	ATGCGAGAGTAGGGAACTGCCAGTCAT	18.42 RCn1I_processed
WR_High_sRNA335	CCGATCCGGGCGGAAGACA	27.63 RCn1I_processed
WR_High_sRNA336	TGTAGTCTAGCTGGTTAGGATACTCGGC	57.1 RCn1I_processed
WR_High_sRNA337	AATTGTAGTCTGGAGAGGC	11.05 RCn1I_processed
WR_High_sRNA338	AGCTCACTGGTCGAGTCGGC	14.74 RCn1I_processed
WR_High_sRNA339	CTTAAAGGAATTGACGGAAGGGCAC	14.74 RCn1I_processed
WR_High_sRNA340	AAGCGGAGGAGAAGAAAC	11.05 RCn1I_processed
WR_High_sRNA341	AGTCGTTTAGAACAGTGACACGGT	14.74 RCn1I_processed
WR_High_sRNA342	TTATAGGACTCCGCCGGCACC	11.05 RCn1I_processed
WR_High_sRNA343	TAATCCTGGTCGGACATC	29.47 RCn1I_processed
WR_High_sRNA344	AACAATGTAGATAAGGGAAGTCGGCAA	12.89 RCn1I_processed
WR_High_sRNA345	GCGTTCGAGTCGCGGAGTAAGCACCA	18.42 RCn1I_processed
WR_High_sRNA346	TTCATATCGACGGCGGTGTTTGGCACC	12.89 RCn1I_processed
WR_High_sRNA347	TTGACTGGATGTCGGAAGGGGTT	11.05 RCn1I_processed
WR_High_sRNA348	TGTTGGCTTAGAAGCAGC	36.84 RCn1I_processed
WR_High_sRNA349	ATAGGTGGGAGGCTTTGAAGCGTGGA	11.05 RCn1I_processed
WR_High_sRNA350	GGTGTCGTGGTGTAGTTGGT	57.1 RCn1I_processed/20.08 RCn2D_processed
WR_High_sRNA351	AAGCTCGTAGTTGGACCT	36.84 RCn1I_processed
WR_High_sRNA352	AATCCACGGATTTGACTCGCGGGT	11.05 RCn1I_processed
WR_High_sRNA353	TCGGTCGGGAACTCAAAGGAGACTGCCG	191.57 RCn1I_processed
WR_High_sRNA354	CGTGTTCCGGCAACGGAACCA	11.05 RCn1I_processed
WR_High_sRNA355	TGATTAGAGGCATCGGGGGCG	46.05 RCn1I_processed
WR_High_sRNA356	AAATGAGAACTTTGAAGGCCGAAGAGG	11.05 RCn1I_processed
WR_High_sRNA357	CAGGTGGTTAGAGCGCAC	64.47 RCn1I_processed
WR_High_sRNA358	TGATTCATGATAACTCGACGGATCGCA	71.84 RCn1I_processed
WR_High_sRNA359	TGATGGTTGCGACGGCATGTT	53.42 RCn1I_processed
WR_High_sRNA360	GATTAGAGGCATCGGGGGCGC	27.63 RCn1I_processed
WR_High_sRNA361	GGGGACGTAGCTCATATGGT	42.37 RCn1I_processed/82.53 RCn2D_processed
WR_High_sRNA362	CCTTACGAGTAGGGCTACACACGTG	25.79 RCn1I_processed
WR_High_sRNA363	GCGTGCTTGGGCGAGAGTA	31.31 RCn1I_processed
WR_High_sRNA364	ACGACCAACTTAGAACTGGTACGGACAA	12.89 RCn1I_processed
WR_High_sRNA365	TCTCGGACCAGGCTTCATTC	16.58 RCn1I_processed/47.84 RCn2D_processed
WR_High_sRNA366	CCCGAAAGATGGTGAACTA	16.58 RCn1I_processed
WR_High_sRNA367	TGATGGTTGCGACGGCATGTTCACCT	12.89 RCn1I_processed
WR_High_sRNA368	TAGAATGGGTCAATGGGTACC	16.58 RCn1I_processed
WR_High_sRNA369	ACGCGACGGGGCATTGTA	25.79 RCn1I_processed
WR_High_sRNA370	GGTACAGACCCGGGTTCGTTTCCCGGCT	22.1 RCn1I_processed
WR_High_sRNA371	TTAAGACAGCAGGACGGTGGT	18.42 RCn1I_processed
WR_High_sRNA372	GCATGGACACAGCCGAGCCGCC	11.05 RCn1I_processed
WR_High_sRNA373	AAGTTAGGGGATCGAAGACGATCA	18.42 RCn1I_processed
WR_High_sRNA374	AAGCTCGTAGTTGGACCTTGGGCC	16.58 RCn1I_processed
WR_High_sRNA375	GCCTGCCTGGGCGTCACGC	22.1 RCn1I_processed
WR_High_sRNA376	AATAAGCGGAGGAGAAGAAA	12.89 RCn1I_processed
WR_High_sRNA377	ACCGGAGGAAGGTGGGGATGACGTC	16.58 RCn1I_processed
WR_High_sRNA378	CGAACCCTGCTGTCGACGCCA	22.1 RCn1I_processed
WR_High_sRNA379	GTTGACTTCGGATCAGGTAGGA	12.89 RCn1I_processed
WR_High_sRNA380	GTTCCCCGGCAACGGCGCCA	701.79 RCn1I_processed
WR_High_sRNA381	GCAAGGGAAGTCGGCAAAACGGAT	20.26 RCn1I_processed
WR_High_sRNA382	GGGTTCCCCGGCAACGGCGCCA	23.95 RCn1I_processed
WR_High_sRNA383	AAGCGGATGGGGGCCGGCGA	11.05 RCn1I_processed
WR_High_sRNA384	ACGCGCTTCGGCACGGATGCTGGCGT	16.58 RCn1I_processed
WR_High_sRNA385	CCTACGGCGGCATCTCGGAGATCA	23.95 RCn1I_processed
WR_High_sRNA386	CAGGACGGTGGTCATGGA	154.73 RCn1I_processed
WR_High_sRNA387	GTAGGGAACTGCCAGGCA	35 RCn1I_processed
WR_High_sRNA388	TGGCCTTCGGGATCGGAGTA	25.79 RCn1I_processed
WR_High_sRNA389	GTCCCGGCAACGGAACCA	132.62 RCn1I_processed
WR_High_sRNA390	GTCCCGTTGGATGACGGCGCCAGC	11.05 RCn1I_processed
WR_High_sRNA391	AGTTTGTTTGATGGTACGTGCTAC	12.89 RCn1I_processed
WR_High_sRNA392	TTGATGGTACGTGCTACTCGGATAAC	22.1 RCn1I_processed
WR_High_sRNA393	GATAACTCGACGGATCGCACGGCCCT	22.1 RCn1I_processed
WR_High_sRNA394	GTTGACCTCGGATCAGGTAGGGA	79.21 RCn1I_processed/65.55 RCn2D_processed
WR_High_sRNA395	TGACGGGTGACGGAGAAT	11.05 RCn1I_processed
WR_High_sRNA396	ACAGTCGGGGGCATTCGT	25.79 RCn1I_processed
WR_High_sRNA397	CCCCTTCGTCTAGCGGTTA	16.58 RCn1I_processed
WR_High_sRNA398	GGGGACGTAGCTCATATGGTAGAGCTC	16.58 RCn1I_processed
WR_High_sRNA399	AGCGATTCGGTCGGGAACTCAAAGGAGA	35 RCn1I_processed
WR_High_sRNA400	GTTCAGTCGGTAGAACGGC	20.26 RCn1I_processed
WR_High_sRNA401	CTTGCTCGGCGTGGCGGCGGC	16.58 RCn1I_processed
WR_High_sRNA402	CATGCGAGAGTAGGGAACTGCCAGTCAT	33.16 RCn1I_processed
WR_High_sRNA403	ACAATGTAGATAAGGGAAGTCGGCAAA	23.95 RCn1I_processed
WR_High_sRNA404	TCGAGTCCGGGCGACGCCACCA	22.1 RCn1I_processed
WR_High_sRNA405	ACATCCACGGAATTCGGCAGAGAT	12.89 RCn1I_processed
WR_High_sRNA406	TTAGTGACGCGCATGAATGGATTAAC	36.84 RCn1I_processed
WR_High_sRNA407	CGGGGGTAGAGCACTGTTTCGGCT	51.58 RCn1I_processed
WR_High_sRNA408	ACAGCAGGACGGTGGTCATGG	33.16 RCn1I_processed
WR_High_sRNA409	CGCGGGTAAACGGCGGGA	18.42 RCn1I_processed
WR_High_sRNA410	ACTTGAGAGGTGTAGGATAA	12.89 RCn1I_processed
WR_High_sRNA411	GTTTGGCTGGGGCGGCACATCTGTT	11.05 RCn1I_processed
WR_High_sRNA412	ATCGTTGGATCGAGAAATAGACGT	14.74 RCn1I_processed
WR_High_sRNA413	CCAGTACGAATACGAACCGTGAA	11.05 RCn1I_processed
WR_High_sRNA414	GCGAAGGTGGCGGAATTGGTAGACGCGCTCC	20.26 RCn1I_processed
WR_High_sRNA415	GACTCTCGGCAACGGATATCTC	93.94 RCn1I_processed/33.23 RCn2D_processed
WR_High_sRNA416	AAAAAGCTCGTAGTTGGACC	40.52 RCn1I_processed/100.78 RCn2D_processed
WR_High_sRNA417	CTCCCCGGCAACGGCGCCA	71.84 RCn1I_processed
WR_High_sRNA418	AAGACGGACAGTTAAACGTTGGCC	12.89 RCn1I_processed
WR_High_sRNA419	GCAGGACGGTGGTCATGGAAGTCGA	35 RCn1I_processed
WR_High_sRNA420	TAGGCCACGGAAGTTTGA	14.74 RCn1I_processed
WR_High_sRNA421	CGTCGCACGGATTCGTCA	11.05 RCn1I_processed
WR_High_sRNA422	GCTCTTTGTCGCACTGAGAAGGCA	12.89 RCn1I_processed
WR_High_sRNA423	ACGCTCCGCGCGGACGTCGAG	29.47 RCn1I_processed
WR_High_sRNA424	TAAGTGGGAAACGATGTGGGA	11.05 RCn1I_processed
WR_High_sRNA425	ACAGCAGGACGGTGGCCA	27.63 RCn1I_processed
WR_High_sRNA426	ACAGCAGGACGGTGGCCATGGA	12.89 RCn1I_processed/25.01 RCn2D_processed
WR_High_sRNA427	GACGGACGGTCAAACGTTGGGCAC	92.1 RCn1I_processed
WR_High_sRNA428	TCAGAACTGGTACGGACA	42.37 RCn1I_processed
WR_High_sRNA429	ATGAGTAAGGCGGGACAC	29.47 RCn1I_processed
WR_High_sRNA430	GAATTGTAGTCTGGAGAGGC	16.58 RCn1I_processed
WR_High_sRNA431	GAAGGTGGCGGAATTGGTAGACGCGCTA	20.26 RCn1I_processed
WR_High_sRNA432	GGAACGGCTTCGGCTGGGC	22.1 RCn1I_processed
WR_High_sRNA433	TGGTACGGACAAGGGGAA	27.63 RCn1I_processed
WR_High_sRNA434	GTGCCAGACTGAGAAGCGGCGA	14.74 RCn1I_processed
WR_High_sRNA435	TCGGCTGCCGGCGGGCTG	11.05 RCn1I_processed
WR_High_sRNA436	TTGACAGAAGAGAGTGAGCAT	14.74 RCn1I_processed/614.57 RCn2D_processed
WR_High_sRNA437	CATGCGAGAGTAGGGAACTGC	97.62 RCn1I_processed
WR_High_sRNA438	TTTTTACTCGTGATGACGTGGACA	11.05 RCn1I_processed
WR_High_sRNA439	CATGCGAGAGTAGGGAACTGCCAGGCATACG	11.05 RCn1I_processed
WR_High_sRNA440	AGAGCAAGACTGAGTACTACCCAC	11.05 RCn1I_processed/11.14 RCn2D_processed
WR_High_sRNA441	TGACCTCGGATCAGGTAG	136.31 RCn1I_processed/24.47 RCn2D_processed
WR_High_sRNA442	AGCCAGGATGTTGGCTTAGAAGCAGCCAT	23.95 RCn1I_processed
WR_High_sRNA443	ATTCAAATGAGAACTTTGAAGGC	12.89 RCn1I_processed/13.15 RCn2D_processed
WR_High_sRNA444	GATGCCGACCAGGGATCGGCGGATGTT	22.1 RCn1I_processed
WR_High_sRNA445	TCGGACCAGGCTTCATTCTCC	31.31 RCn1I_processed/236.44 RCn2D_processed
WR_High_sRNA446	TGACTTGAGAGGTGTAGG	14.74 RCn1I_processed
WR_High_sRNA447	GTCCCCTTCGTCTAGCGGTTAGGACTCCGC	51.58 RCn1I_processed
WR_High_sRNA448	CTTACAAGGAGGGGGTCGGCG	22.1 RCn1I_processed
WR_High_sRNA449	CAAGAAACTCTGTGAGAGAGACAA	12.89 RCn1I_processed/26.47 RCn2D_processed
WR_High_sRNA450	TCGCTTGCTGCAGATCGGGAC	16.58 RCn1I_processed
WR_High_sRNA451	TTGACGGAAGGGCACCAC	42.37 RCn1I_processed
WR_High_sRNA452	AGTTCATCTCGGTGGGACCTCCA	33.16 RCn1I_processed
WR_High_sRNA453	AAGGACTTTGAAAAGAGAGTCAA	27.63 RCn1I_processed/56.97 RCn2D_processed
WR_High_sRNA454	ACAGCGGTTGGACGTGGGT	11.05 RCn1I_processed
WR_High_sRNA455	AGCTTGAGAATCGGGCGGCCGC	11.05 RCn1I_processed
WR_High_sRNA456	GTTGAGTCCCGGCAACGGAACCA	11.05 RCn1I_processed
WR_High_sRNA457	TAACTCGACGGATCGCCCGGCCC	20.26 RCn1I_processed
WR_High_sRNA458	AGTCGGTAGAACGGCGGAC	14.74 RCn1I_processed
WR_High_sRNA459	TTGGTAAGCAGAACTGGCG	23.95 RCn1I_processed
WR_High_sRNA460	CACACGACTCTCGGCAACGGATCTC	25.79 RCn1I_processed/12.78 RCn2D_processed
WR_High_sRNA461	ATGAGTAAGGCGGGACACGTGGTAT	16.58 RCn1I_processed
WR_High_sRNA462	AACGATGTCGACTTGGAGGTTGTTCC	64.47 RCn1I_processed
WR_High_sRNA463	CACGACTTTCGGCAACGGATATCT	23.95 RCn1I_processed
WR_High_sRNA464	TCAGAACTCCGAAGTTAAGCGTGCTT	35 RCn1I_processed
WR_High_sRNA465	ATCCACGGAATTCGGCAGAGAT	11.05 RCn1I_processed
WR_High_sRNA466	CAGAACTCCGAAGTTAAGCGTGCT	16.58 RCn1I_processed
WR_High_sRNA467	GTTCTACTTGGACAAGGAGACACC	12.89 RCn1I_processed
WR_High_sRNA468	CGACGGGTTCTGAAACCTGGGATGCGCA	47.89 RCn1I_processed
WR_High_sRNA469	CACATGACTCTCGGCAACGGATA	12.89 RCn1I_processed
WR_High_sRNA470	GGTCGGGAACTCAAAGGAGAC	18.42 RCn1I_processed
WR_High_sRNA471	CCCTTACAAGGAGGGGGTCGGCGGG	11.05 RCn1I_processed
WR_High_sRNA472	ATCCGGGCGGAAGACATTGTCAGGTGG	12.89 RCn1I_processed
WR_High_sRNA473	TAAAAGGCTGACGCGGGCT	14.74 RCn1I_processed
WR_High_sRNA474	TCCGGTATGGTGTAGTGGCT	151.04 RCn1I_processed
WR_High_sRNA475	ACAATGTAGGCAAGGGAAGTCGG	14.74 RCn1I_processed
WR_High_sRNA476	GGACGGACCGGGAACGGCCCC	53.42 RCn1I_processed
WR_High_sRNA477	CTGAAGGGACGTTGAAGACGAC	22.1 RCn1I_processed
WR_High_sRNA478	CATGATAACTCGACGGATCGCAC	14.74 RCn1I_processed
WR_High_sRNA479	TACACTGAGGCGTGACGACGCGGCA	18.42 RCn1I_processed
WR_High_sRNA480	GATTCCGGAGAGGGAGCCT	23.95 RCn1I_processed/16.07 RCn2D_processed
WR_High_sRNA481	GGCAAAACGGATCCGTAACTTCGGGAA	12.89 RCn1I_processed
WR_High_sRNA482	AATCTTGGACTAATTCGCGAGACG	29.47 RCn1I_processed/23.74 RCn2D_processed
WR_High_sRNA483	AGGTGCCAGAGTAGACGCTC	16.58 RCn1I_processed
WR_High_sRNA484	ATAGGGACAGTCGGGGGCCTT	12.89 RCn1I_processed
WR_High_sRNA485	ATCAGGAGAGATGACACCGACA	725.74 RCn1I_processed/2079.96 RCn2D_processed
WR_High_sRNA486	GAGTCCGGCAACGGAACCA	11.05 RCn1I_processed
WR_High_sRNA487	GAAGGTGGCGGAATTGGTAGACG	23.95 RCn1I_processed
WR_High_sRNA488	CGAACGTTTGACCGGATGTCGGAA	23.95 RCn1I_processed
WR_High_sRNA489	GTCAACGAGTCGGGTTGT	29.47 RCn1I_processed
WR_High_sRNA490	TTCAAATGAGAACTTTGAAGGCCGAAG	62.63 RCn1I_processed
WR_High_sRNA491	GCGGGCATCGTATAATGG	18.42 RCn1I_processed
WR_High_sRNA492	CCGTCGTCGGCGCAGCCGGTCACCG	11.05 RCn1I_processed
WR_High_sRNA493	TAAATAAGCGGAGGAGAAGAAACT	12.89 RCn1I_processed
WR_High_sRNA494	CTACTTGGATAACCGTGGTA	18.42 RCn1I_processed
WR_High_sRNA495	GCCCTGGGACGGACTGAG	11.05 RCn1I_processed
WR_High_sRNA496	CTACGGCGGCATCTCGGAGATA	12.89 RCn1I_processed
WR_High_sRNA497	TCCTCTGTAGTTCAGTCGGTAGA	36.84 RCn1I_processed
WR_High_sRNA498	CGTGTCCGGGCGAAGCCACCA	14.74 RCn1I_processed
WR_High_sRNA499	TGCCTGGCGGCTGTAGCGCGGGGG	11.05 RCn1I_processed
WR_High_sRNA500	AAGGATTGGCTCTGAGGGCTGGGCT	14.74 RCn1I_processed
WR_High_sRNA501	GAACTGGTACGGACAAGGGG	11.05 RCn1I_processed
WR_High_sRNA502	GGCGAGAGACCGATAGCGAACAAGT	20.26 RCn1I_processed
WR_High_sRNA503	ACGGGTTCTGAAACCTGGGATGCGCA	14.74 RCn1I_processed
WR_High_sRNA504	ATGGACGTGGCCAAGAGAGGACGT	14.74 RCn1I_processed
WR_High_sRNA505	CACGACTCTCGGCAACGGATATTT	11.05 RCn1I_processed
WR_High_sRNA506	GGTAGAGCACTGTTTCGGCTAGGGGGCC	18.42 RCn1I_processed
WR_High_sRNA507	CATGCGAGAGTAGGGCACTGCCAGGCAT	289.19 RCn1I_processed
WR_High_sRNA508	GCTCACTGGTCGAGTCGGCC	11.05 RCn1I_processed
WR_High_sRNA509	GACCGGCCCGCAGACGTAGGAAGGCT	11.05 RCn1I_processed
WR_High_sRNA510	CTGTGAAACTGCGAATGGCTCATTAAAT	18.42 RCn1I_processed
WR_High_sRNA511	AAGCTGTGGACTGTTTGGGGCAGC	12.89 RCn1I_processed/14.06 RCn2D_processed
WR_High_sRNA512	GCCGCCCCCGACGTCGCGA	23.95 RCn1I_processed
WR_High_sRNA513	CGGGACTAAAGATGGCTCAGCCGG	11.05 RCn1I_processed/10.59 RCn2D_processed
WR_High_sRNA514	AGCGCGGGTAAACGGCGGGA	176.83 RCn1I_processed
WR_High_sRNA515	AAACGTCTTATAACCTGAAACGGA	40.52 RCn1I_processed/10.77 RCn2D_processed
WR_High_sRNA516	TCCGGTATGGTGTAGTGGC	141.83 RCn1I_processed
WR_High_sRNA517	TCAGCTCGTGTTGTGAAATGTTGGGTTA	16.58 RCn1I_processed
WR_High_sRNA518	ACGGACTGAGGAACGCGCTTCGGCACGGAT	12.89 RCn1I_processed
WR_High_sRNA519	TCTTGAAACACGGACCAAGG	12.89 RCn1I_processed
WR_High_sRNA520	CGTATCCTGCCGACCACGCCA	12.89 RCn1I_processed
WR_High_sRNA521	GCACTAAAGCACCGGATCCCA	16.58 RCn1I_processed
WR_High_sRNA522	TCTACACGTAGAGGATGACGTC	20.26 RCn1I_processed/53.86 RCn2D_processed
WR_High_sRNA523	TCCTCTGTAGTTCAGTCGGTAGCACGG	11.05 RCn1I_processed
WR_High_sRNA524	AGCCGTCGAAGGTGGCCTGT	11.05 RCn1I_processed
WR_High_sRNA525	GTAATAGCTCACTGGTCGAGTCGGCC	12.89 RCn1I_processed
WR_High_sRNA526	TAAGATGAGCTCAACGAGAACAGA	11.05 RCn1I_processed
WR_High_sRNA527	AAACTTTCAACAACGGATCTCTTGGC	90.26 RCn1I_processed
WR_High_sRNA528	AGTAGTTGACTAAATCTCGGCAGG	12.89 RCn1I_processed/21.18 RCn2D_processed
WR_High_sRNA529	AAGACGGACGGTCAAACGTTGAAC	62.63 RCn1I_processed/17.71 RCn2D_processed
WR_High_sRNA530	AAACAACCTGCGGATATAGGAGGA	18.42 RCn1I_processed
WR_High_sRNA531	CAGCCTCGCGTCGCACGGATTCGT	12.89 RCn1I_processed
WR_High_sRNA532	GCTTCGGCACGGATGCTGGCGTAA	11.05 RCn1I_processed
WR_High_sRNA533	AGAAAGAGACGAGTACACTTTCGA	14.74 RCn1I_processed/14.24 RCn2D_processed
WR_High_sRNA534	GACGGAAGGGCACCACCAGGCGTGGA	22.1 RCn1I_processed
WR_High_sRNA535	ATGTGTAGGATAGGTGGGAGGCTTTG	11.05 RCn1I_processed
WR_High_sRNA536	ACAGCAGGACGGTGGTCAT	44.21 RCn1I_processed
WR_High_sRNA537	AAACGCAGGTGAGAGCTTCGGCGCA	38.68 RCn1I_processed/56.23 RCn2D_processed
WR_High_sRNA538	TCGCTTGGTGTAGATCGGGAC	51.58 RCn1I_processed/52.95 RCn2D_processed
WR_High_sRNA539	ATGGAACAATGTAGGCAAGGGAAG	27.63 RCn1I_processed/12.23 RCn2D_processed
WR_High_sRNA540	TTCGAATCCGGCAGGTCGGACCA	171.3 RCn1I_processed/23.37 RCn2D_processed
WR_High_sRNA541	GATGAGTAAGGCGGGACA	112.36 RCn1I_processed
WR_High_sRNA542	TTCGGGTCCGGGCGACGCCACCA	27.63 RCn1I_processed
WR_High_sRNA543	GAATGGTCCGGTGAAGTGT	12.89 RCn1I_processed
WR_High_sRNA544	CAGGACGGTGGTCATGGAAGT	16.58 RCn1I_processed
WR_High_sRNA545	ACGTACCCGTCGACAGCGAGGCGC	16.58 RCn1I_processed
WR_High_sRNA546	CTCTGTAGTTCAGTCGGTAGAACGGCGGGGG	33.16 RCn1I_processed
WR_High_sRNA547	CCCGGCAGAGAGCGCGACCA	11.05 RCn1I_processed
WR_High_sRNA548	TGAAGCGGCAACAGCTCAA	18.42 RCn1I_processed
WR_High_sRNA549	CGCGGCGACGGGGGCGGTTC	40.52 RCn1I_processed
WR_High_sRNA550	AACTCGACGGATCGCACGG	18.42 RCn1I_processed
WR_High_sRNA551	GTTGGGGGCTCGAAGACGA	44.21 RCn1I_processed/24.1 RCn2D_processed
WR_High_sRNA552	TTCTGTGACTGGGGCGTTTTTT	20.26 RCn1I_processed
WR_High_sRNA553	GTTGGTAGAGCTGAGGACTG	12.89 RCn1I_processed
WR_High_sRNA554	GTAGGACGGCGCGGCTGCTC	27.63 RCn1I_processed
WR_High_sRNA555	CGACTCAGAACTGGTACGGACA	35 RCn1I_processed/33.59 RCn2D_processed
WR_High_sRNA556	ACAACGATGTAATCGGATCGTAGA	12.89 RCn1I_processed
WR_High_sRNA557	CATGCGAGAGTAGGGAAGTGCCAGGCAT	31.31 RCn1I_processed
WR_High_sRNA558	CGACGGCGGAATCGACGGCGC	44.21 RCn1I_processed
WR_High_sRNA559	ATGAGAACTTTGAAGGCCGAAGAGGA	11.05 RCn1I_processed
WR_High_sRNA560	TCCTGAAGGGACGTTGAAGACGACGAC	33.16 RCn1I_processed
WR_High_sRNA561	TGCCTGGCGGCTGTAGCGCGGGGGT	14.74 RCn1I_processed
WR_High_sRNA562	TAACTTCGGGAAAAGGATTGGC	12.89 RCn1I_processed
WR_High_sRNA563	CAGCCGTCGTCGGCGCAGCCGGTC	11.05 RCn1I_processed
WR_High_sRNA564	TGCCAGACTGTGAAGCGGCGA	40.52 RCn1I_processed
WR_High_sRNA565	CGCGTCGCACGGATTCGT	4291.81 RCn1I_processed/18.26 RCn2D_processed
WR_High_sRNA566	CAAGGGAAGTCGGCAAAACGGATC	11.05 RCn1I_processed
WR_High_sRNA567	AGACGGACGGTCTAGCCGACACGC	11.05 RCn1I_processed
WR_High_sRNA568	GCGAAACGGTCCTGTAAGCGGT	12.89 RCn1I_processed
WR_High_sRNA569	GGCCGGATGGTGTAGTTGGTTATCA	14.74 RCn1I_processed
WR_High_sRNA570	GGGTTTCCCCGGATGCGCACCA	16.58 RCn1I_processed
WR_High_sRNA571	ACACGACTCTCGGCAACGGATATCTCG	103.15 RCn1I_processed
WR_High_sRNA572	CTGGCCTTAACTGGCCGGGTCGT	16.58 RCn1I_processed
WR_High_sRNA573	GGGGATGTAGCTCAGATGGTAGA	629.96 RCn1I_processed/1436.73 RCn2D_processed
WR_High_sRNA574	AAGCACCGGATCCCATCAGA	23.95 RCn1I_processed
WR_High_sRNA575	ATCGCGGCGACGGGGGCG	11.05 RCn1I_processed
WR_High_sRNA576	CCGCTTGGTGCAGATCGGGAC	23.95 RCn1I_processed/11.87 RCn2D_processed
WR_High_sRNA577	GGTGTCGTTGTGTAGTTGGTTAT	25.79 RCn1I_processed
WR_High_sRNA578	TTTGAACGCAAGTTGCGCCCGAGGCCA	14.74 RCn1I_processed
WR_High_sRNA579	TACACTGAGGCGTGACGACGAGGCACTA	40.52 RCn1I_processed
WR_High_sRNA580	CGAAGGTGGCGGAATTGGTAGACGCG	18.42 RCn1I_processed
WR_High_sRNA581	CCTTACAAGGAGGGGGTCGGC	25.79 RCn1I_processed
WR_High_sRNA582	ATGCGAGAGTAGGAACTGCCAGGCAT	18.42 RCn1I_processed
WR_High_sRNA583	TCGCTTGCAGATCGGGAC	20.26 RCn1I_processed/11.87 RCn2D_processed
WR_High_sRNA584	ACCGTCGTGAGACAGGTTAGTTTTA	11.05 RCn1I_processed
WR_High_sRNA585	GGATGCGATCATACCAGCA	12.89 RCn1I_processed/12.96 RCn2D_processed
WR_High_sRNA586	CACACGACTCTCGGCACCGGATA	16.58 RCn1I_processed/13.69 RCn2D_processed
WR_High_sRNA587	TCGCGTCGCACGGATTCGT	23.95 RCn1I_processed
WR_High_sRNA588	ATGAAGAACGTAGCGAAAT	18.42 RCn1I_processed/10.95 RCn2D_processed
WR_High_sRNA589	GCCGTCGTCGGCGCAGCCGGT	35 RCn1I_processed
WR_High_sRNA590	CCGTCGGCTGCCGGCGGGCTGC	22.1 RCn1I_processed
WR_High_sRNA591	GGGACGGACCGGGAACGGCCCCC	16.58 RCn1I_processed
WR_High_sRNA592	ACAGTCAAACGTTGGACACGGATA	12.89 RCn1I_processed
WR_High_sRNA593	ATGTAGGCAAGGGAAGTCGGCAAAA	14.74 RCn1I_processed
WR_High_sRNA594	AACTTAAAGGAATTGACGGAAGGGCACC	12.89 RCn1I_processed
WR_High_sRNA595	ATCGGCGGATTAGTAGTTGGGTCGGT	12.89 RCn1I_processed
WR_High_sRNA596	TCGCTTGGTGCAGATCGGGACA	18.42 RCn1I_processed
WR_High_sRNA597	ACTGGCGATGCGGGATGA	31.31 RCn1I_processed
WR_High_sRNA598	AACTGGCGATGCGGGATGAACCGG	11.05 RCn1I_processed
WR_High_sRNA599	GAGCCGGGACGTGGCGGGGGGGGGGGGGGGG	38.68 RCn1I_processed
WR_High_sRNA600	TGATTAGGGACCCGGGGGCGCTA	16.58 RCn1I_processed
WR_High_sRNA601	GTCCGGTGAAGTGTTCGGATCGCGGC	14.74 RCn1I_processed
WR_High_sRNA602	AAAATGGATGGCGCTGAAG	16.58 RCn1I_processed
WR_High_sRNA603	TTGGCGGAATCAGCGGGGAA	16.58 RCn1I_processed
WR_High_sRNA604	TTAGAACTGGTACGGACAA	18.42 RCn1I_processed
WR_High_sRNA605	ATGCGAGAGTATGGAACTGCCAGGCAT	27.63 RCn1I_processed
WR_High_sRNA606	TTGGCTGGGGCGGCACATCTGTTA	14.74 RCn1I_processed
WR_High_sRNA607	TCTACAGTCCGACGATCC	20.26 RCn1I_processed
WR_High_sRNA608	GCTCTCCGTCGCACTGAGAAGGCA	68.15 RCn1I_processed/34.51 RCn2D_processed
WR_High_sRNA609	CCGAAAGATGGTGAACTA	44.21 RCn1I_processed
WR_High_sRNA610	TGCGAGAGTAGGGAACTGCAAGGCAT	18.42 RCn1I_processed
WR_High_sRNA611	CGCCGGTGCACTCTGCCAGTCCAGGCCA	12.89 RCn1I_processed
WR_High_sRNA612	AGCCAGGATGTTGGCTTAGAAGCAGCCA	20.26 RCn1I_processed
WR_High_sRNA613	TGACAGAAGAGAGTGAGCAT	42.37 RCn1I_processed/1980.64 RCn2D_processed
WR_High_sRNA614	ATGTTGGCTTAGAAGCAGCCATC	22.1 RCn1I_processed
WR_High_sRNA615	AACCGTGAGACAGGTGCTGCATGGC	16.58 RCn1I_processed
WR_High_sRNA616	TAGTAACGGCGAGCGAACC	16.58 RCn1I_processed
WR_High_sRNA617	GTCTGGGTCGTGTAGTTGGTTAT	11.05 RCn1I_processed
WR_High_sRNA618	CCCAACGGGCGGCGGGCTGA	16.58 RCn1I_processed
WR_High_sRNA619	TCTTCTGTAGTTCAGTCGGTAGAACGGCTCC	57.1 RCn1I_processed
WR_High_sRNA620	TTCGGGAACCGTGAGACAGGTGCTGC	23.95 RCn1I_processed
WR_High_sRNA621	AGTCCCGGATTGGTAGTCCCGGTT	47.89 RCn1I_processed/27.02 RCn2D_processed
WR_High_sRNA622	TTCATGTCGGGTTCACCA	11.05 RCn1I_processed
WR_High_sRNA623	GCGGGCATCGTATAATGGCTATTACCTC	44.21 RCn1I_processed
WR_High_sRNA624	GAGAGTAGGGAACTGCCAGGCA	20.26 RCn1I_processed
WR_High_sRNA625	CAGCTCCGCGTCGCACGGATTCGT	16.58 RCn1I_processed
WR_High_sRNA626	ATGCGAGAGTAGGTAACTGCCAGGCAT	18.42 RCn1I_processed
WR_High_sRNA627	ATTCGGTCGGGAACTCAAAGGAGACTGCCG	47.89 RCn1I_processed
WR_High_sRNA628	GCGGCAATAGCTCAGTTGG	11.05 RCn1I_processed
WR_High_sRNA629	ACCGTGAGACAGGTGCTGCATGGCTGT	18.42 RCn1I_processed
WR_High_sRNA630	TGCCTTCGGGAACCGTGAGACA	18.42 RCn1I_processed
WR_High_sRNA631	TGTTGTCGGCCGCGCCGGCGGC	12.89 RCn1I_processed
WR_High_sRNA632	GCGTTTGTAGTCCAACGGTTA	128.94 RCn1I_processed/79.79 RCn2D_processed
WR_High_sRNA633	GACTCAGAACTGGTACGGACA	23.95 RCn1I_processed
WR_High_sRNA634	TTCAAATGAGAACTTTGAAGGCC	18.42 RCn1I_processed
WR_High_sRNA635	CCGGTGAAGTGTTCGGATC	20.26 RCn1I_processed
WR_High_sRNA636	GTAGGACTTTTAGCTTATGTGGCA	11.05 RCn1I_processed
WR_High_sRNA637	TCGACGGGTTCTGAAACCTGGGATGCGCA	18.42 RCn1I_processed
WR_High_sRNA638	AGCAGTGGCGGATCTAGAGGGTG	18.42 RCn1I_processed
WR_High_sRNA639	AGCAGGACGGTGGCCATGGA	11.05 RCn1I_processed/26.47 RCn2D_processed
WR_High_sRNA640	CTCGACGGATCGTACGGCCC	16.58 RCn1I_processed
WR_High_sRNA641	AGGTGGCGGAATTGGTAGAC	12.89 RCn1I_processed
WR_High_sRNA642	ACTGAGGCGTGACGACGAGGC	22.1 RCn1I_processed
WR_High_sRNA643	CCGGGGGTAGAGCACTGTTTCGGC	93.94 RCn1I_processed
WR_High_sRNA644	TCGCTTGGTGCAGGGGAC	12.89 RCn1I_processed
WR_High_sRNA645	CAGCCGGAGGTAGGGTCCAGCGGCC	18.42 RCn1I_processed
WR_High_sRNA646	TGCAGCACGGACTCCAAGACGTAA	11.05 RCn1I_processed
WR_High_sRNA647	TGCGATAGTAGGGAACTGCCAGGCAT	11.05 RCn1I_processed
WR_High_sRNA648	CGGCACGGATGCTGGCGT	12.89 RCn1I_processed
WR_High_sRNA649	CAGAACTGGTACGGACAAGG	38.68 RCn1I_processed
WR_High_sRNA650	AGACGGACGGTTAAACGTTGGACA	14.74 RCn1I_processed
WR_High_sRNA651	ATTAGGGTTCGATTCCGGA	12.89 RCn1I_processed
WR_High_sRNA652	GACTTACATTGTGAAACGGAGGAA	25.79 RCn1I_processed
WR_High_sRNA653	GGGACGGACCGGGAACGGC	18.42 RCn1I_processed
WR_High_sRNA654	GTCGTCGGCGCAGCCGGTCA	160.25 RCn1I_processed
WR_High_sRNA655	GGTAAGCAGAACTGGCGA	42.37 RCn1I_processed
WR_High_sRNA656	TCGGCCTCGTGGATGGACCCGGAG	18.42 RCn1I_processed/106.63 RCn2D_processed
WR_High_sRNA657	TAGGTGGGAGGCTTTGAAGCGTGGAC	20.26 RCn1I_processed
WR_High_sRNA658	TTAAAGGAATTGACGGAAGGGCACC	18.42 RCn1I_processed
WR_High_sRNA659	CATGCGAGAGTAGGGAACTGCCAGGCTT	16.58 RCn1I_processed
WR_High_sRNA660	CGTGAGTCGGAAGCGGGG	22.1 RCn1I_processed
WR_High_sRNA661	CGTCGTCGGCGCAGCCGGTCACCG	23.95 RCn1I_processed
WR_High_sRNA662	GCATCGATGAAGAACGTAGCGAA	31.31 RCn1I_processed
WR_High_sRNA663	GATTGGCTCTGAGGGCTGG	33.16 RCn1I_processed
WR_High_sRNA664	TCATATCGACGGCGGTGTT	33.16 RCn1I_processed
WR_High_sRNA665	CCGTCGTCGGCGCAGCCGGTCA	51.58 RCn1I_processed/15.34 RCn2D_processed
WR_High_sRNA666	GTTTGGCTGGGGCGGCAC	14.74 RCn1I_processed
WR_High_sRNA667	GCCCTGAGGAGTAGGCGGA	16.58 RCn1I_processed
WR_High_sRNA668	GCAGCCGTCGTCGGCGCAGCC	29.47 RCn1I_processed
WR_High_sRNA669	CTTCGGGAGAAGGCACGCTGT	11.05 RCn1I_processed
WR_High_sRNA670	GGGACGTAGCTCATATGGTAGAGC	12.89 RCn1I_processed
WR_High_sRNA671	TTCAAATGAGAACTTTGAAGGCCGA	16.58 RCn1I_processed
WR_High_sRNA672	AAAAGCTCGTAGTTGGACC	31.31 RCn1I_processed/24.47 RCn2D_processed
WR_High_sRNA673	TTGACATCCACGGAATTCGGCAGAGAT	11.05 RCn1I_processed
WR_High_sRNA674	ATGTGAGAGTAGGGAACTGCCAGGCAT	25.79 RCn1I_processed
WR_High_sRNA675	TGGGTTCGTTCCCCAGCGGAGTCGCCA	149.2 RCn1I_processed
WR_High_sRNA676	AAGAAGGATGTGGACGGTGGC	25.79 RCn1I_processed/32.32 RCn2D_processed
WR_High_sRNA677	AAAAAGCTCGTAGTTGGACCTTGG	27.63 RCn1I_processed/11.69 RCn2D_processed
WR_High_sRNA678	GGATGCGATCATACCAGCACT	16.58 RCn1I_processed/25.74 RCn2D_processed
WR_High_sRNA679	TATTCAAATGAGAACTTTGAAGGCCGAA	11.05 RCn1I_processed
WR_High_sRNA680	GTTCGGATCGCGGCGACGGGGGCGGGT	23.95 RCn1I_processed
WR_High_sRNA681	ACCAGACTGAGAAGTGGCGGAGAT	11.05 RCn1I_processed
WR_High_sRNA682	AGCCCCGCGTCGCACGGATTCGTA	20.26 RCn1I_processed
WR_High_sRNA683	GCTTCGGCAAGGATGCTGGCGTA	35 RCn1I_processed/62.44 RCn2D_processed
WR_High_sRNA684	TCACTGGTCGAGTCGGCCTGC	16.58 RCn1I_processed
WR_High_sRNA685	CCCGTCGGCTGCCGGCGGGCTGCT	14.74 RCn1I_processed
WR_High_sRNA686	GCGAAGGTGGCGGAATTGGTAGACGCGCGCG	62.63 RCn1I_processed
WR_High_sRNA687	ACCTAGTACGAGAGGAACCGTT	12.89 RCn1I_processed
WR_High_sRNA688	GTGAAGCGGCAACAGCTCAA	20.26 RCn1I_processed/19.9 RCn2D_processed
WR_High_sRNA689	ATAAGCGGAGGAAAAGAAACCAA	11.05 RCn1I_processed/13.51 RCn2D_processed
WR_High_sRNA690	TTCGATTCCCGGCAACGGAACCA	11.05 RCn1I_processed
WR_High_sRNA691	TGGCGGAATCAGCGGGGAA	11.05 RCn1I_processed
WR_High_sRNA692	GATTCCGGAGAGGGAGCCTGAGAAACGG	12.89 RCn1I_processed
WR_High_sRNA693	ATTAGTGACGCGCATGAATGGATT	20.26 RCn1I_processed
WR_High_sRNA694	GTTAAGTGGGAAACGATGTGGGA	281.82 RCn1I_processed
WR_High_sRNA695	AACTACTGATCCAGGGATTGGTAC	18.42 RCn1I_processed
WR_High_sRNA696	GAGCCCCGTACGGACGGACGCCT	49.73 RCn1I_processed/205.77 RCn2D_processed
WR_High_sRNA697	GTGTGGAACAAAAGGGTAAA	11.05 RCn1I_processed
WR_High_sRNA698	ACTGACATGTAGACCCGAGGGGAC	14.74 RCn1I_processed
WR_High_sRNA699	TGTTCGTTTCACGTCGGGTTCACCA	71.84 RCn1I_processed
WR_High_sRNA700	TGGAACAATGTAGGCAAGGGAAGTCGGC	11.05 RCn1I_processed
WR_High_sRNA701	ACGAAAGTTGGGGGCTCGAAGACGATC	55.26 RCn1I_processed
WR_High_sRNA702	TCGGTCGGGAACTCAAAGGAGACTGCC	123.41 RCn1I_processed
WR_High_sRNA703	TAGGGGATCGAAGACGATCA	29.47 RCn1I_processed
WR_High_sRNA704	AGTGGACGTATACGGTGTGACGCCTGCC	14.74 RCn1I_processed
WR_High_sRNA705	GATAGCGCACAAGTAGAGTGATCGAA	12.89 RCn1I_processed
WR_High_sRNA706	GCGTTTGTAGTCCAACGGTTAGGATAA	23.95 RCn1I_processed
WR_High_sRNA707	ATTAGTGACGCGCATGAATGGATTAAC	18.42 RCn1I_processed
WR_High_sRNA708	ACCAAGCGCGGGTAAACGGCGGGGGTATCGG	14.74 RCn1I_processed
WR_High_sRNA709	CTATACGAATCGCACGGCCT	16.58 RCn1I_processed
WR_High_sRNA710	TTGGCGGAATCAGCGGGGA	11.05 RCn1I_processed
WR_High_sRNA711	GATCCCCGGCAACGGCGCCC	12.89 RCn1I_processed
WR_High_sRNA712	TCATTTAGAGGAAGGAGAAGTCGT	25.79 RCn1I_processed
WR_High_sRNA713	GTTTGATGGTACGTGCTACTCGGATA	130.78 RCn1I_processed
WR_High_sRNA714	TAGGACTCCGCCGGCACC	35 RCn1I_processed
WR_High_sRNA715	TTCCCCGGCAACGGCGCCA	241.3 RCn1I_processed
WR_High_sRNA716	CTGTCGGGACCCGAAAGATGG	22.1 RCn1I_processed
WR_High_sRNA717	TGCGAGAGTAGGGAACTGCCAGGCATA	35 RCn1I_processed
WR_High_sRNA718	GAAGGTGGCGGAATTGGTAGAC	44.21 RCn1I_processed
WR_High_sRNA719	CTTTACACTGAGGCGTGACGACGAGGCA	937.57 RCn1I_processed
WR_High_sRNA720	CCATGCGAGAGTAGGGAACTGCC	77.36 RCn1I_processed
WR_High_sRNA721	AGGTTCGGGACCTGCATGGGCCACCA	53.42 RCn1I_processed
WR_High_sRNA722	ACACGGACCAAGGAGTCGTCT	27.63 RCn1I_processed
WR_High_sRNA723	GCACCGGATCCCATCAGAA	27.63 RCn1I_processed
WR_High_sRNA724	TCCTCTGTAGTTCAGTCGGTATAACGGCTCC	11.05 RCn1I_processed
WR_High_sRNA725	ACGAGTCGGGTTGTTTGGGAATGCA	11.05 RCn1I_processed
WR_High_sRNA726	GCCGACTAGGGATCGGACGGTG	22.1 RCn1I_processed
WR_High_sRNA727	ACACAGTCGAACAAGTTTGAGGAC	11.05 RCn1I_processed
WR_High_sRNA728	GGCGGAATTGGTAGACGCG	14.74 RCn1I_processed
WR_High_sRNA729	ACAGGCGAGAGACCGATAGCGAACAA	14.74 RCn1I_processed
WR_High_sRNA730	ATGCGAGAGTAGGGCACTGCCAGGCA	14.74 RCn1I_processed
WR_High_sRNA731	TAGGGACAGTCGGGGGCC	12.89 RCn1I_processed
WR_High_sRNA732	GCGTGCGAGTCGACGGGT	51.58 RCn1I_processed
WR_High_sRNA733	CAAGGGAACGGGCTTGGCGGAAT	14.74 RCn1I_processed
WR_High_sRNA734	CGGACCAAGGAGTCTGACATGCGTGCG	16.58 RCn1I_processed
WR_High_sRNA735	TTCATGATAACTCGACGGATCGCACGGCC	25.79 RCn1I_processed
WR_High_sRNA736	GACTCAGAACTGGTACGGA	11.05 RCn1I_processed
WR_High_sRNA737	TGGGTCCCCAGCGGAGTCGCCA	11.05 RCn1I_processed
WR_High_sRNA738	AGTCTCGGATTCGTAGTCCCGGTT	33.16 RCn1I_processed/18.99 RCn2D_processed
WR_High_sRNA739	TAGGATGGGTGACCTCCTGGGA	16.58 RCn1I_processed/42.18 RCn2D_processed
WR_High_sRNA740	AACGAGGATCCATTGGAG	14.74 RCn1I_processed
WR_High_sRNA741	GCGAGAGACCGATAGCGAACAAGTACC	12.89 RCn1I_processed
WR_High_sRNA742	GAATCCGGCAGGTCGGACCA	158.41 RCn1I_processed
WR_High_sRNA743	CAGGCGAGAGACCGATAGCGAACAAGTAC	12.89 RCn1I_processed
WR_High_sRNA744	TGCGAGAGTACGGAACTGCCAGGCAT	11.05 RCn1I_processed
WR_High_sRNA745	GTCTTTGAACGCAAGTTGCGCCCGAGGC	12.89 RCn1I_processed
WR_High_sRNA746	TTCCGTAGGAACCTGCGGAAGGATCATTG	18.42 RCn1I_processed
WR_High_sRNA747	CACACGACTTTCGGCAACGGATA	29.47 RCn1I_processed
WR_High_sRNA748	AACGTCGCAAGACCAAAGAGGGGGAC	36.84 RCn1I_processed
WR_High_sRNA749	CATGCGAGAGTAGGGGACTGCCAGGCCT	22.1 RCn1I_processed
WR_High_sRNA750	GGCTCGGTGGTTTAGTGGTATAATACT	16.58 RCn1I_processed
WR_High_sRNA751	TTAAAAAGCTCGTAGTTGGACCT	23.95 RCn1I_processed/35.79 RCn2D_processed
WR_High_sRNA752	GCGTCTGTAGTCCAACGGTTAGGATAA	60.79 RCn1I_processed
WR_High_sRNA753	TACTGCTCACTGACATGTGGACGT	25.79 RCn1I_processed
WR_High_sRNA754	GCGGATGTAGCCAAGTGGA	86.57 RCn1I_processed
WR_High_sRNA755	GTCCCCTTCGTCTAGCGGTTAGGA	93.94 RCn1I_processed
WR_High_sRNA756	AACTTCTCGAATCGCACGGCCT	11.05 RCn1I_processed/46.19 RCn2D_processed
WR_High_sRNA757	GTCTGGGTGGTGTAGTTGGTCA	18.42 RCn1I_processed
WR_High_sRNA758	ACTGGCGATGCGGGATGAACCG	11.05 RCn1I_processed
WR_High_sRNA759	GATAAAAGGCTGACGCGGGC	16.58 RCn1I_processed
WR_High_sRNA760	TCTGGCCAATGGAACAATGTAGGCAA	68.15 RCn1I_processed
WR_High_sRNA761	ACAGGGATAACTGGCTTG	12.89 RCn1I_processed
WR_High_sRNA762	GTAGCGCCGATGGTAGTGTGG	11.05 RCn1I_processed
WR_High_sRNA763	AGGAAGTCAAGTAAAGTATGACAA	14.74 RCn1I_processed/100.6 RCn2D_processed
WR_High_sRNA764	GATTGAACGCTGGCGGCA	23.95 RCn1I_processed
WR_High_sRNA765	TCACATCGGATGTTTGGACACTAA	11.05 RCn1I_processed
WR_High_sRNA766	ATGTGTAGGATAGGTGGGAGGC	60.79 RCn1I_processed
WR_High_sRNA767	TTCCCCACGGACGGCGCCA	36.84 RCn1I_processed
WR_High_sRNA768	TGGGCTTGGTTGAACATCCGGCG	55.26 RCn1I_processed
WR_High_sRNA769	TTGGGGGCTCGAAGACGA	22.1 RCn1I_processed
WR_High_sRNA770	TTAGAGGCATCGGGGGCGCAA	66.31 RCn1I_processed
WR_High_sRNA771	GGTTCGTCCCGGCAACGGAACCA	20.26 RCn1I_processed
WR_High_sRNA772	TTTGGCTGGGGCGGCACA	18.42 RCn1I_processed
WR_High_sRNA773	GCTCCACTACGGTAGAAGCTGGCC	11.05 RCn1I_processed
WR_High_sRNA774	TTAAGTGGGAAACGATGTGGGAC	12.89 RCn1I_processed
WR_High_sRNA775	GTGTTGGTCTGTGAGGGCAGTCTA	22.1 RCn1I_processed
WR_High_sRNA776	GGGGATGTAGCTCAAATGGTAGAGCGCTC	11.05 RCn1I_processed
WR_High_sRNA777	AAACTTTCAACAACGGATCTCTTGG	53.42 RCn1I_processed
WR_High_sRNA778	TTGACGGCGACGTTAGGA	23.95 RCn1I_processed
WR_High_sRNA779	CGTAGCTAGCCGCCGTCGGCG	11.05 RCn1I_processed
WR_High_sRNA780	TGATTGGACACTGTCACTTTCGGC	18.42 RCn1I_processed
WR_High_sRNA781	CGTTCGTCTGACTTGGGTATAGGGGC	12.89 RCn1I_processed
WR_High_sRNA782	AAGACGGACAGTTAAAGTTGGACA	29.47 RCn1I_processed
WR_High_sRNA783	AAGGTGGCGGAATTGGTAGACGC	14.74 RCn1I_processed
WR_High_sRNA784	CACACGATTCTCGGCAACGGATAT	31.31 RCn1I_processed/10.04 RCn2D_processed
WR_High_sRNA785	TGTCGATGGACGTCTGACAGGC	27.63 RCn1I_processed
WR_High_sRNA786	GATGCCCTGAGGAGTAGGCGGA	11.05 RCn1I_processed
WR_High_sRNA787	GTTGACCTCGGATCAGGT	167.62 RCn1I_processed
WR_High_sRNA788	CGAATCCTGCTGTCGACGCCA	25.79 RCn1I_processed
WR_High_sRNA789	TAAAAAGCTCGTAGTTGGACCTT	20.26 RCn1I_processed/25.93 RCn2D_processed
WR_High_sRNA790	GAAGACCCTGTTGAGCTTGACTC	14.74 RCn1I_processed/22.09 RCn2D_processed
WR_High_sRNA791	GCCCCCGTCGTGCTGGGGATAGAGCAT	12.89 RCn1I_processed
WR_High_sRNA792	CACGACTCTCGGCAACGGCTATCTC	20.26 RCn1I_processed
WR_High_sRNA793	TCGCTTGGTGCGGATCGGGAC	38.68 RCn1I_processed
WR_High_sRNA794	TCGGCCTCGTGGATGGACCAGGGG	11.05 RCn1I_processed/16.8 RCn2D_processed
WR_High_sRNA795	TGTGTAGGATAGGTGGGAGGCTT	11.05 RCn1I_processed
WR_High_sRNA796	GCTCGGGATGTGGCGGATTCAA	38.68 RCn1I_processed/28.67 RCn2D_processed
WR_High_sRNA797	CTCTGCAGTTCAGTCGGTAGAACGGC	11.05 RCn1I_processed
WR_High_sRNA798	TCGCTTGGTGCAGCTCGGGAC	195.25 RCn1I_processed/22.27 RCn2D_processed
WR_High_sRNA799	GTGTAATCGGATCGTAAATCGGAT	14.74 RCn1I_processed
WR_High_sRNA800	ACGACGACGGATGACGGCCGG	16.58 RCn1I_processed
WR_High_sRNA801	TCCGGTATGGTGTAGTGGCTAACATCGCTT	11.05 RCn1I_processed
WR_High_sRNA802	ACCGGGACTATTGTGAATTTCGGC	12.89 RCn1I_processed
WR_High_sRNA803	TCGCGGCGACGGGGGCGGTT	259.72 RCn1I_processed/10.95 RCn2D_processed
WR_High_sRNA804	GTGCAGATCTTGGTGGTAGTAG	11.05 RCn1I_processed
WR_High_sRNA805	CGGCTCGGGGCGTGGACTGTTGT	11.05 RCn1I_processed
WR_High_sRNA806	TTGACATCCACGGAATTCGGCAGAGA	11.05 RCn1I_processed
WR_High_sRNA807	TCCAGGATCGGGATGGCCCAAC	12.89 RCn1I_processed
WR_High_sRNA808	GCTCGGGATGTGGCGGGTTCAA	40.52 RCn1I_processed
WR_High_sRNA809	GTGAAGTGTTCGGATCGCG	12.89 RCn1I_processed
WR_High_sRNA810	TGTTCGGATCGCGGCGACGGG	14.74 RCn1I_processed
WR_High_sRNA811	AAGACGGACAGTCAAACGTTGGAC	49.73 RCn1I_processed/31.4 RCn2D_processed
WR_High_sRNA812	TAAAGGAATTGACGGAAGGGCACC	38.68 RCn1I_processed
WR_High_sRNA813	TGTAGGCAAGGGAAGTCGGCAAAACG	42.37 RCn1I_processed
WR_High_sRNA814	TGACTTGAGAGGTGTAGGATAAGT	12.89 RCn1I_processed
WR_High_sRNA815	ATCCCGGCAATGGAACCA	23.95 RCn1I_processed
WR_High_sRNA816	TTAATAGGGACAGTCGGGG	44.21 RCn1I_processed
WR_High_sRNA817	CGCAGGTGAGAGCTTCGGCGCA	11.05 RCn1I_processed/219.1 RCn2D_processed
WR_High_sRNA818	GTGAAGTGTTCGGATCGC	14.74 RCn1I_processed
WR_High_sRNA819	TCAACGGCGTCATCTATTAAA	23.95 RCn1I_processed
WR_High_sRNA820	CATGCGAGAGTAGGGAACTGCCATGCAT	35 RCn1I_processed
WR_High_sRNA821	AGCGCACAAGTAGAGTGATCGA	11.05 RCn1I_processed/19.17 RCn2D_processed
WR_High_sRNA822	ATCAGGAGAGATGACACTGACA	23.95 RCn1I_processed/37.98 RCn2D_processed
WR_High_sRNA823	CAGCCGACTCAGAACTGGTACGGACAA	90.26 RCn1I_processed
WR_High_sRNA824	CAACGAGTCGGGTTGTTTGGGAAT	12.89 RCn1I_processed
WR_High_sRNA825	GCAAGGGAAGTCGGCAAAAC	20.26 RCn1I_processed
WR_High_sRNA826	AGGCAAGGGAAGTCGGCAAAACG	11.05 RCn1I_processed
WR_High_sRNA827	CATGCGAGAGTAGGGAACTTCCAGGCAT	22.1 RCn1I_processed
WR_High_sRNA828	ATAAGCGGAGGAGAAGAAACT	44.21 RCn1I_processed/18.62 RCn2D_processed
WR_High_sRNA829	CACGACTTCGGCAACGGATATCT	11.05 RCn1I_processed
WR_High_sRNA830	GCGGGCATCGTATAATGGCTATTA	20.26 RCn1I_processed
WR_High_sRNA831	GAGCTCGCGACGTCATCCTCTA	14.74 RCn1I_processed
WR_High_sRNA832	GAGAGTAGTACTAGGATGGGT	16.58 RCn1I_processed
WR_High_sRNA833	CGCTTCGGCACGGATGCTGGCGT	20.26 RCn1I_processed
WR_High_sRNA834	CACACGACTCTCGGCCACGGATAT	27.63 RCn1I_processed/21.54 RCn2D_processed
WR_High_sRNA835	GACTTACATTGTGAAACGGAGGGA	25.79 RCn1I_processed
WR_High_sRNA836	GCCAGGATGTTGGCTTAGAAGCAGCC	12.89 RCn1I_processed
WR_High_sRNA837	GGCAAGGGAAGTCGGCAAAACG	22.1 RCn1I_processed
WR_High_sRNA838	CAAGGGAACGGGCTTGGCGGAA	11.05 RCn1I_processed
WR_High_sRNA839	AAATAAGCGGAGGAGAAGAAACTTAC	33.16 RCn1I_processed
WR_High_sRNA840	CGGTCGGGAACTCAAAGGAGAC	20.26 RCn1I_processed
WR_High_sRNA841	AGCGGGGTAGAGGAATTGGTCAACTCA	22.1 RCn1I_processed
WR_High_sRNA842	TCCTCTGTAGTTCAGTCGGTAGACCGGCTCC	22.1 RCn1I_processed
WR_High_sRNA843	CATGCGAGAGTAGGGAACTGCAGGCAT	18.42 RCn1I_processed
WR_High_sRNA844	TAAGACAGCAGGACGGTGGT	11.05 RCn1I_processed
WR_High_sRNA845	GACGGACCGGGAACGGCCCCC	193.41 RCn1I_processed
WR_High_sRNA846	CCTCGCGGGTGGAGCTGAAGGCAG	18.42 RCn1I_processed
WR_High_sRNA847	ACGAGAGAACTCGGGAGATGGG	12.89 RCn1I_processed/53.68 RCn2D_processed
WR_High_sRNA848	TCCTGGTCGGACATCAGGAGGTTA	25.79 RCn1I_processed
WR_High_sRNA849	ATGCGAGAGGAGGGAACTGCCAGGCAT	23.95 RCn1I_processed
WR_High_sRNA850	ATCCTGTCGGGCGCGCCA	18.42 RCn1I_processed
WR_High_sRNA851	TCCTCTGTAGTTCAGTCGGTAGAACGGCA	11.05 RCn1I_processed
WR_High_sRNA852	GCCCTGAGGAGTAGGCGGACG	64.47 RCn1I_processed
WR_High_sRNA853	AATGGATGGCGCTGAAGC	16.58 RCn1I_processed
WR_High_sRNA854	TAATAGGGACAGTCGGGG	66.31 RCn1I_processed
WR_High_sRNA855	TGGACTGTTGTCGGCCGCGCCGG	23.95 RCn1I_processed/19.54 RCn2D_processed
WR_High_sRNA856	ACAAAGGGTGTTGGTCGATTAAGACAGC	11.05 RCn1I_processed
WR_High_sRNA857	ACGTTAGGAAGTCCGGAGA	12.89 RCn1I_processed
WR_High_sRNA858	AATAGGGACAGTCGGGGGCCTT	11.05 RCn1I_processed
WR_High_sRNA859	TGTTCGGATCGCGGCGACGG	12.89 RCn1I_processed
WR_High_sRNA860	AGGAAGGAGAAGTCGTAAC	20.26 RCn1I_processed/13.15 RCn2D_processed
WR_High_sRNA861	AGTCCCGGCATCGGAACCA	57.1 RCn1I_processed
WR_High_sRNA862	CTCCGCCGGCACCTTATGA	12.89 RCn1I_processed
WR_High_sRNA863	CTTTACATTGAGGCGTGACGACGAGGCAC	16.58 RCn1I_processed
WR_High_sRNA864	CTCAGCGACGGACCGGGCC	16.58 RCn1I_processed
WR_High_sRNA865	GCGAGGACTGTAGATCCTT	11.05 RCn1I_processed
WR_High_sRNA866	TCTTGGATTTATGAAAGACGAACA	18.42 RCn1I_processed/13.88 RCn2D_processed
WR_High_sRNA867	ACAATGTAGATAAGGGAAGTCGGCA	14.74 RCn1I_processed/12.96 RCn2D_processed
WR_High_sRNA868	CGTGGACTGTTGTCGGCCGCGCCGGCG	16.58 RCn1I_processed
WR_High_sRNA869	TGGAGTCTGTGCTGCAGCTGGCT	12.89 RCn1I_processed
WR_High_sRNA870	GGCAAAACGGATCCGTAACTTCGGGA	20.26 RCn1I_processed
WR_High_sRNA871	TGATTAATAGGGACAGTCGGGGGCATT	29.47 RCn1I_processed
WR_High_sRNA872	AGGAAGGAGAAGTCGTAA	16.58 RCn1I_processed
WR_High_sRNA873	GGTAGAGCACTGTTTCGGCTAGGGGGC	20.26 RCn1I_processed
WR_High_sRNA874	CCTCTGTAGTTCAGTCGGTAGAACGGCGGGG	27.63 RCn1I_processed
WR_High_sRNA875	CCGACCGGGCAGTGCCGCGA	11.05 RCn1I_processed
WR_High_sRNA876	TTCTTGGATCAGTTGAAGACTAA	23.95 RCn1I_processed
WR_High_sRNA877	ATTAATAGGGACAGTCGGGGG	38.68 RCn1I_processed
WR_High_sRNA878	GCACTAAAGCACCGGATCCCATC	12.89 RCn1I_processed
WR_High_sRNA879	CTGATAAGGGTGAGGTCGG	35 RCn1I_processed
WR_High_sRNA880	GGGATGTAGCTCAGATGGTA	64.47 RCn1I_processed/25.2 RCn2D_processed
WR_High_sRNA881	TCTAACATGGTATCGGATCCATAG	18.42 RCn1I_processed
WR_High_sRNA882	GTCCCACCGTGATCGCCA	16.58 RCn1I_processed
WR_High_sRNA883	GCGAGTCGACGGGTTCTGAAACCT	16.58 RCn1I_processed
WR_High_sRNA884	GTGACGGAGAATTAGGGTTCGA	11.05 RCn1I_processed
WR_High_sRNA885	GCCTGTCCGAGCGTCATT	22.1 RCn1I_processed
WR_High_sRNA886	TTAGAGGCATCGGGGGCGCC	22.1 RCn1I_processed
WR_High_sRNA887	ACGACTCTCGGCAACGGATATCT	178.67 RCn1I_processed/118.5 RCn2D_processed
WR_High_sRNA888	TGGCCTTCGGGATCGGAGTAA	11.05 RCn1I_processed
WR_High_sRNA889	GCTGAGGACTGTAGATCCT	11.05 RCn1I_processed
WR_High_sRNA890	AGATCCAGCCCCGCGTCGCACGGCT	12.89 RCn1I_processed
WR_High_sRNA891	GATCCCCGGCAACGGCGCCA	250.51 RCn1I_processed
WR_High_sRNA892	CTTCGGGAACCGTGAGACA	33.16 RCn1I_processed
WR_High_sRNA893	CATGCGAGAGTAGGGAACTGCCAGGACT	20.26 RCn1I_processed
WR_High_sRNA894	TGCGATGGTCCTCGCGGATGCTGACGCAA	14.74 RCn1I_processed
WR_High_sRNA895	TGCGGGATGAACCGGAAGC	14.74 RCn1I_processed
WR_High_sRNA896	GGGGTAGAGCACTGTTTCGGC	12.89 RCn1I_processed
WR_High_sRNA897	CATTGGAGGGCAAGTCTGGT	14.74 RCn1I_processed
WR_High_sRNA898	AGCTCCGCGTCGCACGGATTCGT	23.95 RCn1I_processed
WR_High_sRNA899	TTTGGTAAGCAGAACTGGC	11.05 RCn1I_processed
WR_High_sRNA900	AACGTAGGTGAGAGCTTCGGC	23.95 RCn1I_processed
WR_High_sRNA901	CCGGCCCCGAACCCGTCGGCT	36.84 RCn1I_processed/38.89 RCn2D_processed
WR_High_sRNA902	CTTTCAACAACGGATCTC	22.1 RCn1I_processed
WR_High_sRNA903	AGACAGCCAGGATGTTGG	38.68 RCn1I_processed
WR_High_sRNA904	TCTACAGTCCGACGATCCA	92.1 RCn1I_processed
WR_High_sRNA905	AGCCAGCTGCAACACGGACTCCAA	12.89 RCn1I_processed
WR_High_sRNA906	GCGATGGTCCTCGCGGATGCTGACGCAA	29.47 RCn1I_processed
WR_High_sRNA907	TTCCCCGGATGCGCACCA	18.42 RCn1I_processed
WR_High_sRNA908	GGATGGGTGACCTCCTGGGA	20.26 RCn1I_processed
WR_High_sRNA909	CCTGCACTGTAGTCTGCAAGGAGA	82.89 RCn1I_processed/37.98 RCn2D_processed
WR_High_sRNA910	ACCAAGCGCGGGTAAACGGCGGGAGG	12.89 RCn1I_processed
WR_High_sRNA911	CGGTGTTTGGCACCTCGATGTCGGC	38.68 RCn1I_processed
WR_High_sRNA912	ATGCGAGAGTAGGGAACTGCTAGGCAT	143.67 RCn1I_processed
WR_High_sRNA913	GTCCTCGTGTTGCATCCCT	16.58 RCn1I_processed
WR_High_sRNA914	GTGCGTTGGGCCTTTGGCAGAAGCAT	14.74 RCn1I_processed/18.26 RCn2D_processed
WR_High_sRNA915	CCCCTTCGTCTAGCGGTTAGGACTCC	11.05 RCn1I_processed
WR_High_sRNA916	CGAGAGACCGATAGCGAACAAGT	11.05 RCn1I_processed
WR_High_sRNA917	TAGTTCGTTCCTGCATGGGGGCACCA	11.05 RCn1I_processed
WR_High_sRNA918	AGTAGGGAACTGCCAGGCAT	197.09 RCn1I_processed
WR_High_sRNA919	ATTGAATGGTCCGGTGAA	11.05 RCn1I_processed
WR_High_sRNA920	GCACGGACTCCAAGACGCAGTGTG	31.31 RCn1I_processed/13.15 RCn2D_processed
WR_High_sRNA921	ACAGACGGTCAAACGTTGGACACG	11.05 RCn1I_processed
WR_High_sRNA922	TTCGTGACCTGCATGGGCCACCC	12.89 RCn1I_processed
WR_High_sRNA923	ACGCTCCACTACGGTAGAAGCTGG	11.05 RCn1I_processed
WR_High_sRNA924	TGATTAATAGGGACAGTCGGGGGCATTC	14.74 RCn1I_processed
WR_High_sRNA925	TTCATATCGACGGCGGGGTT	12.89 RCn1I_processed
WR_High_sRNA926	AGCGGATGGGGGCCGGCG	11.05 RCn1I_processed
WR_High_sRNA927	GCCTTGATGTGTAGGATAGGTGGGAG	11.05 RCn1I_processed
WR_High_sRNA928	TAATGATTAATAGGGACAGTCGG	27.63 RCn1I_processed
WR_High_sRNA929	CAGCTTGAGAATCGGGCGGC	42.37 RCn1I_processed
WR_High_sRNA930	TGGGTTCCGGGGGGAGTA	12.89 RCn1I_processed
WR_High_sRNA931	TCGTCTGACTTGGGTATAGGGGCGA	106.83 RCn1I_processed
WR_High_sRNA932	AGTTCTACTTGGACAAGGGGACA	33.16 RCn1I_processed
WR_High_sRNA933	AGAGGGACTATGGCCGTTT	51.58 RCn1I_processed
WR_High_sRNA934	TGCCAGACTGAGAAGCGGCGA	55.26 RCn1I_processed/37.61 RCn2D_processed
WR_High_sRNA935	CAGCTTGACTGCGAGAGTGACGGCT	20.26 RCn1I_processed
WR_High_sRNA936	TAAAGGAATTGACGGAAG	23.95 RCn1I_processed
WR_High_sRNA937	GAAGCGGATGGGGGCCGGC	12.89 RCn1I_processed
WR_High_sRNA938	GCAACGGCCTGCGGGCTCCC	27.63 RCn1I_processed
WR_High_sRNA939	CCTTCGGGAACCGTGAGACAGGTGCTGC	12.89 RCn1I_processed
WR_High_sRNA940	TTCCGGAGAGGGAGCCTGAGAAACGG	38.68 RCn1I_processed
WR_High_sRNA941	GAACCCGTCGGCTGCCGGCGGGCT	12.89 RCn1I_processed
WR_High_sRNA942	TCGAATCCTGTAGGGCGCGCCA	12.89 RCn1I_processed
WR_High_sRNA943	AAATACTGTAGCTATGGCATTCAA	29.47 RCn1I_processed/17.35 RCn2D_processed
WR_High_sRNA944	GACTCTCGGCAACGGATATCTCGGCTCT	11.05 RCn1I_processed
WR_High_sRNA945	CATCAGAACTCCGAAGTTAAGCGTGCTT	12.89 RCn1I_processed
WR_High_sRNA946	AATAGGGACAGTCGGGGGCATC	11.05 RCn1I_processed/10.77 RCn2D_processed
WR_High_sRNA947	GGTCCCCACGGTCGGCGCCA	11.05 RCn1I_processed
WR_High_sRNA948	GGTGAACTATGCCTGAGCGGGGCGA	11.05 RCn1I_processed
WR_High_sRNA949	GTGGACTGTTGTCGGCCGCGCCGGCGGCC	11.05 RCn1I_processed
WR_High_sRNA950	GGAGCGGTAGTTCAGTTGGTTAGAATA	440.23 RCn1I_processed
WR_High_sRNA951	CTGGGGATAGAGCATTGCA	11.05 RCn1I_processed/33.05 RCn2D_processed
WR_High_sRNA952	TAGACCTTCGGAGTTTGAAGCT	11.05 RCn1I_processed
WR_High_sRNA953	CCGACTAGGGATCGGACGGTGTT	11.05 RCn1I_processed
WR_High_sRNA954	AACGCAGGTGAGAGCTTCGGCG	114.2 RCn1I_processed/461.75 RCn2D_processed
WR_High_sRNA955	CGATGAGTAAGGCGGGAC	110.52 RCn1I_processed
WR_High_sRNA956	ATGTAGGCAAGGGAAGTC	27.63 RCn1I_processed
WR_High_sRNA957	TGAGAACTTTGAAGGCCGAAGAGGAGA	33.16 RCn1I_processed
WR_High_sRNA958	TCTGGCCAATGGAACAATGTAGGCAAG	42.37 RCn1I_processed
WR_High_sRNA959	TGTTTGATGGTACGTGCTACTCGGATAA	38.68 RCn1I_processed
WR_High_sRNA960	TGGCCAATGGAACAATGTAGGCAAG	11.05 RCn1I_processed
WR_High_sRNA961	GCGAAGGTGGCGGAATTGGTAGGCG	40.52 RCn1I_processed
WR_High_sRNA962	CATTGAGGCGTGACGACGAGGCAC	12.89 RCn1I_processed
WR_High_sRNA963	CCTTCGATGTCGGCTCTTCCT	22.1 RCn1I_processed/13.51 RCn2D_processed
WR_High_sRNA964	AATTGACGGAAGGGCACCAC	22.1 RCn1I_processed
WR_High_sRNA965	CCGGAGACGCCGGCGGGGGCC	11.05 RCn1I_processed
WR_High_sRNA966	CAAATGAGAACTTTGAAGGCCGAAGAG	16.58 RCn1I_processed
WR_High_sRNA967	ACTTAAAGGAATTGACGGAAGGGCAC	11.05 RCn1I_processed
WR_High_sRNA968	GCGAGAGACCGATAGCGAACAAG	23.95 RCn1I_processed
WR_High_sRNA969	TGACCCGTTCGGCACCTT	16.58 RCn1I_processed
WR_High_sRNA970	GATCCAGCCCCGCGTCGCACGGAT	257.88 RCn1I_processed
WR_High_sRNA971	AACTGTGAAACTGCGAATGGCTCA	11.05 RCn1I_processed
WR_High_sRNA972	TTCGAACTGTGAAACTGCGAATGGCTCAT	66.31 RCn1I_processed
WR_High_sRNA973	GAACGTAGGTGAGAGCTTCGGCGCAT	12.89 RCn1I_processed
WR_High_sRNA974	CACTGAGGCGTGACGACGCGGCAC	22.1 RCn1I_processed
WR_High_sRNA975	GGTCCCGGCATCGGAACCA	73.68 RCn1I_processed
WR_High_sRNA976	TCGCGGCGACGGGGGCGGTTC	68.15 RCn1I_processed
WR_High_sRNA977	TGCGAGACTAGGGAACTGCCAGGCAT	18.42 RCn1I_processed
WR_High_sRNA978	CGTGGACTGTTGTCGGCC	182.36 RCn1I_processed
WR_High_sRNA979	GCGGGGATAGCTCCGTTG	11.05 RCn1I_processed
WR_High_sRNA980	GAGTCGGGTTGTTTGGGAA	11.05 RCn1I_processed
WR_High_sRNA981	AAACGATGTCGACTTGGAGGTTGTTC	12.89 RCn1I_processed
WR_High_sRNA982	AGCACGCCTGTCGGGACCCGAAAGATGG	11.05 RCn1I_processed
WR_High_sRNA983	AAACGTGTATTTGCTGTAGGGCAT	22.1 RCn1I_processed
WR_High_sRNA984	CGATGAGTAAGGCGGGACA	221.04 RCn1I_processed
WR_High_sRNA985	TTTTGGTAAGCAGAACTGGCGATGC	18.42 RCn1I_processed
WR_High_sRNA986	GAGTTCGATGAGTAAGGCGGGACA	11.05 RCn1I_processed
WR_High_sRNA987	TAATAGGGACAGTCGGGGGCA	138.15 RCn1I_processed/33.05 RCn2D_processed
WR_High_sRNA988	TTGGCTGGGGCGGCACATCTGT	18.42 RCn1I_processed
WR_High_sRNA989	CCCAACGGGCGGCGGGCTG	31.31 RCn1I_processed
WR_High_sRNA990	TTTCTCATACGGACTCGGAATCAG	11.05 RCn1I_processed
WR_High_sRNA991	GGTAAGCAGAACTGGCGAT	16.58 RCn1I_processed
WR_High_sRNA992	ACGCGCTTCGGCACGGATGCTGGCGTA	18.42 RCn1I_processed
WR_High_sRNA993	TCCGGGCGGAAGACATTGTCAG	18.42 RCn1I_processed
WR_High_sRNA994	AAACGTTGGATAAAAAGTTAACGG	29.47 RCn1I_processed/25.01 RCn2D_processed
WR_High_sRNA995	GGCGTGGAGCCTGCGGCTT	46.05 RCn1I_processed
WR_High_sRNA996	CCGGATTCGTAGTCCCGGTTGGAA	11.05 RCn1I_processed
WR_High_sRNA997	TTAAAAAGCTCGTAGTTGGACCTTGG	12.89 RCn1I_processed
WR_High_sRNA998	ATTCCGGAGAGGGAGCCTGAGAAACGG	40.52 RCn1I_processed
WR_High_sRNA999	CGAGTCGGGTTGTTTGGGA	73.68 RCn1I_processed
WR_High_sRNA1000	CATTCGAGAGTAGGGAACTGCCAGGCAT	14.74 RCn1I_processed
WR_High_sRNA1001	CGTTAGGAAGTCCGGAGA	11.05 RCn1I_processed
WR_High_sRNA1002	TCCATTGTCGTCTAGTCCGGTTAG	14.74 RCn1I_processed
WR_High_sRNA1003	CATCGATGAAGAACGTAGCGA	16.58 RCn1I_processed
WR_High_sRNA1004	GTCCGAATTGTAGTCTGGAGAGGC	11.05 RCn1I_processed
WR_High_sRNA1005	ATGCGAGAGTAGGGAACTGCCAGGCATTCGG	70 RCn1I_processed
WR_High_sRNA1006	AACATAGCGGTATGTGAGAACAAC	11.05 RCn1I_processed
WR_High_sRNA1007	CGAAGGGGGGACGGAGAAG	12.89 RCn1I_processed
WR_High_sRNA1008	GGCACGCTGTCGGTAGGTGAAAC	14.74 RCn1I_processed
WR_High_sRNA1009	TGCCTGGCGGCTGTAGCGCGG	40.52 RCn1I_processed
WR_High_sRNA1010	CCACGGAATTCGGCAGAGATGC	200.78 RCn1I_processed
WR_High_sRNA1011	GCTCTCGCATCGATGAAGAACGTA	29.47 RCn1I_processed
WR_High_sRNA1012	GGAAGCGGATGGGGGCCGGC	11.05 RCn1I_processed
WR_High_sRNA1013	CTTCGCGTCGCACGGATTCGT	18.42 RCn1I_processed
WR_High_sRNA1014	ACACGACTCTCGGCAACGGCTATCT	14.74 RCn1I_processed
WR_High_sRNA1015	CCGCGTCGTACGGATTCGT	20.26 RCn1I_processed
WR_High_sRNA1016	CATGATAACTCGACGGATCGC	11.05 RCn1I_processed
WR_High_sRNA1017	GGAGAAGCTCTTGATCGAAGCCCCGGTA	23.95 RCn1I_processed
WR_High_sRNA1018	CAGGCGAGAGACCGATAGCGAACAAGTA	23.95 RCn1I_processed
WR_High_sRNA1019	GCGTGGAGCCTGCGGCTTA	16.58 RCn1I_processed
WR_High_sRNA1020	CATGCCTGTCCGAGCGTCATT	18.42 RCn1I_processed/12.23 RCn2D_processed
WR_High_sRNA1021	ACCGTGAGACAGGTGCTGCA	16.58 RCn1I_processed
WR_High_sRNA1022	TAAAGGAATTGACGGAAGGG	11.05 RCn1I_processed
WR_High_sRNA1023	ATCCTGCTGTCGACGCCA	93.94 RCn1I_processed
WR_High_sRNA1024	CTGACACGGGGAGGTAGTGACAAT	12.89 RCn1I_processed
WR_High_sRNA1025	GTCCTTTTCGTCTAGCGGTTAGG	11.05 RCn1I_processed
WR_High_sRNA1026	GTTGACCTCGGATCAGGTAG	685.22 RCn1I_processed/1151.72 RCn2D_processed
WR_High_sRNA1027	CAATGTAGATAAGGGAAGTCGGCA	35 RCn1I_processed/50.76 RCn2D_processed
WR_High_sRNA1028	CCAGTACGAATACGAACCGTGA	18.42 RCn1I_processed
WR_High_sRNA1029	TGGTTCGAATCCGGCAGGTCGGACCA	11.05 RCn1I_processed
WR_High_sRNA1030	TTTTGGTAAGCAGAACTGG	31.31 RCn1I_processed/23.01 RCn2D_processed
WR_High_sRNA1031	CACGGAATTCGGCAGAGATG	14.74 RCn1I_processed
WR_High_sRNA1032	TTCGGGAAAAGGATTGGC	23.95 RCn1I_processed
WR_High_sRNA1033	TGCGAGAGTAGGGAACTGCCAGTCAT	11.05 RCn1I_processed
WR_High_sRNA1034	TGATGGTTGCGACGGCATGTTCA	14.74 RCn1I_processed
WR_High_sRNA1035	CACACGACTCTCGGCAACGGCTAT	93.94 RCn1I_processed/42.18 RCn2D_processed
WR_High_sRNA1036	CTCCGGGGGTAGAGCACTGTTTCGGCT	12.89 RCn1I_processed
WR_High_sRNA1037	GTTTCCGTAGGTGAACCTGCGGAAGGATC	11.05 RCn1I_processed
WR_High_sRNA1038	CACACGATTCTCGGCAACGGATATCT	22.1 RCn1I_processed
WR_High_sRNA1039	GCGAAGGTGGCGGGATTGGTAGACGCGG	11.05 RCn1I_processed
WR_High_sRNA1040	TCAGAACTGGTACGGACAAGGGGAA	12.89 RCn1I_processed
WR_High_sRNA1041	GAAGTCGGCAAAACGGAT	25.79 RCn1I_processed
WR_High_sRNA1042	TCAAATGAGAACTTTGAAGGCCGAAGA	44.21 RCn1I_processed
WR_High_sRNA1043	GGTGACGGGTGACGGAGAA	46.05 RCn1I_processed
WR_High_sRNA1044	CACACGACTCTCGGCCACGGATATCT	55.26 RCn1I_processed
WR_High_sRNA1045	AAGACAGCAGGACGGTGGTCA	82.89 RCn1I_processed
WR_High_sRNA1046	GTTTGACTGAATGTCGGAAGATGT	11.05 RCn1I_processed
WR_High_sRNA1047	GGTCGGGAACTCAAAGGAGACTGCCGGT	38.68 RCn1I_processed
WR_High_sRNA1048	ATCGCGGTTTCGTAGGAAGCGGTT	33.16 RCn1I_processed
WR_High_sRNA1049	GTGTTGGCCTTCGGGATCGGAG	18.42 RCn1I_processed
WR_High_sRNA1050	TACACTGAGGCGTGACGACGAGGC	22.1 RCn1I_processed
WR_High_sRNA1051	CGAAGGTGGCGGAATTGGTA	14.74 RCn1I_processed
WR_High_sRNA1052	ATCCTGGTCGGACATCAGGAGGTTA	16.58 RCn1I_processed
WR_High_sRNA1053	TGAAACTGCGAATGGCTCA	12.89 RCn1I_processed
WR_High_sRNA1054	TCGCGGCAACGCAACTGAACGCGGA	16.58 RCn1I_processed/21.54 RCn2D_processed
WR_High_sRNA1055	GCACCGGATCCCATCAGA	57.1 RCn1I_processed
WR_High_sRNA1056	TGGACTGTTGTCGGCCGCGCCGGCGGCC	11.05 RCn1I_processed
WR_High_sRNA1057	TCCGGGCGGAAGACATTG	23.95 RCn1I_processed
WR_High_sRNA1058	AGAACTGGTACGGACAAGGGGAA	18.42 RCn1I_processed
WR_High_sRNA1059	CGGGGGACGGACCGGGAA	114.2 RCn1I_processed
WR_High_sRNA1060	AACGATGTCGACTTGGAGGTTGTT	20.26 RCn1I_processed
WR_High_sRNA1061	TCCTTCGATGTCGGCTTTTCCTA	11.05 RCn1I_processed
WR_High_sRNA1062	TCTACAGTCGACGATCCGTCGTATG	33.16 RCn1I_processed
WR_High_sRNA1063	AAGGCTGAAACTTAAAGGAATTGACGGA	11.05 RCn1I_processed
WR_High_sRNA1064	ATTGTGTTGGCCTTCGGGATCGGAGTAA	11.05 RCn1I_processed
WR_High_sRNA1065	GTGTAGGATAGGTGGGAG	12.89 RCn1I_processed
WR_High_sRNA1066	TTTTCTGTAGTTCAGTCGGTAGAACGGC	31.31 RCn1I_processed
WR_High_sRNA1067	ATGCGAGATTAGGGAACTGCCAGGCAT	46.05 RCn1I_processed
WR_High_sRNA1068	GTTGGTCGAAAAGTGAACGGCGTC	11.05 RCn1I_processed
WR_High_sRNA1069	TTCGGGAACCGTGAGACAGG	12.89 RCn1I_processed
WR_High_sRNA1070	CGGTGTTTGGCACCTCGATGTCGGCTCA	11.05 RCn1I_processed
WR_High_sRNA1071	CAAGCGCGGGTAAACGGCGGG	22.1 RCn1I_processed
WR_High_sRNA1072	TCCGGTATCGTGTAGTGGCTA	12.89 RCn1I_processed
WR_High_sRNA1073	ATGCGAGAGTAGGGAACTGCCAGGGAT	20.26 RCn1I_processed
WR_High_sRNA1074	AAACTTTCAACAACGGATCTCTT	106.83 RCn1I_processed
WR_High_sRNA1075	GTGGACTGTTGTCGGCCGCG	92.1 RCn1I_processed/47.84 RCn2D_processed
WR_High_sRNA1076	GTCTTTGAACGCAAGTTGCGCCCGAGGCCA	38.68 RCn1I_processed
WR_High_sRNA1077	CTGAAGGGACGTTGAAGACGACGAC	20.26 RCn1I_processed
WR_High_sRNA1078	AACTCTGTCGTGCTGGGGATAGAGCA	14.74 RCn1I_processed
WR_High_sRNA1079	TTGGACAAGAATAGGCTTCGGCTTA	22.1 RCn1I_processed
WR_High_sRNA1080	GCTGTGCGAAACGGTCCTGTAAGCGGTA	25.79 RCn1I_processed
WR_High_sRNA1081	ATCCGTCGATAGCGAGACGCGCTT	11.05 RCn1I_processed
WR_High_sRNA1082	GGTGTCGTGGTGTAGTTGGTTATCA	219.2 RCn1I_processed
WR_High_sRNA1083	CATTTCTCGGAATGCCCCCCA	16.58 RCn1I_processed
WR_High_sRNA1084	GCGGGAGTGGCGAAATTGGTAG	12.89 RCn1I_processed
WR_High_sRNA1085	CCACACGACTCTCGGCAACGGATAT	16.58 RCn1I_processed
WR_High_sRNA1086	AGCTGACGAGCGGGAGGCCCT	27.63 RCn1I_processed/21.18 RCn2D_processed
WR_High_sRNA1087	TGCGAGAGTAGGGAACTGTCAGGCAT	55.26 RCn1I_processed
WR_High_sRNA1088	TAATGGGTCAGCGACTTA	12.89 RCn1I_processed
WR_High_sRNA1089	GATGAGTAAGGCGGGACACGTGGTA	12.89 RCn1I_processed
WR_High_sRNA1090	AATGATTAATAGGGACAGTCG	11.05 RCn1I_processed
WR_High_sRNA1091	TAGGGAACTGCTAGGCAT	27.63 RCn1I_processed
WR_High_sRNA1092	CAGCAGGACGGTGGCCATG	31.31 RCn1I_processed/65.73 RCn2D_processed
WR_High_sRNA1093	GATAACTCGACGGATCGCACGG	18.42 RCn1I_processed
WR_High_sRNA1094	AAGAAAGATGGTGTATGTCTCTAT	14.74 RCn1I_processed
WR_High_sRNA1095	TCCTCTGTAGTTCAGTCGGTAGAACGGGG	23.95 RCn1I_processed
WR_High_sRNA1096	AGTTACAGTCCGACGATCCG	11.05 RCn1I_processed
WR_High_sRNA1097	GTCCCTCGGGCCGATCCGGGCGGAAGACA	20.26 RCn1I_processed
WR_High_sRNA1098	GTAAACGATGTCGACTTGGAGGTTGTTTC	14.74 RCn1I_processed
WR_High_sRNA1099	CCGACTAGGGATCGGACGGTGTTA	36.84 RCn1I_processed
WR_High_sRNA1100	GGCGCTACGGAGCACGAGAGAA	25.79 RCn1I_processed
WR_High_sRNA1101	CCCAACGGGCGGCGGGCT	29.47 RCn1I_processed
WR_High_sRNA1102	GTTCGAGACCTGCATGGGCCACCA	33.16 RCn1I_processed
WR_High_sRNA1103	CTCGTGTGGAACAAAAGGGTAAAA	11.05 RCn1I_processed
WR_High_sRNA1104	GTCCCTTTCGTCTAGCGGTTAGGAC	11.05 RCn1I_processed
WR_High_sRNA1105	GCAGGATAGGGAGAAAATGCAC	20.26 RCn1I_processed
WR_High_sRNA1106	TCGCGGGTGGAGCTGAAGGC	11.05 RCn1I_processed
WR_High_sRNA1107	TCCCCGGCAACGGCGCCA	62.63 RCn1I_processed
WR_High_sRNA1108	CAACGAGTCGGGTTGTTTGG	12.89 RCn1I_processed
WR_High_sRNA1109	TTGACGGCGACGTTAGGAAGTC	11.05 RCn1I_processed
WR_High_sRNA1110	ACAGTCGACGATCCGTCGTATGCCG	88.41 RCn1I_processed
WR_High_sRNA1111	AAAAGGCTGACGCGGGCT	12.89 RCn1I_processed
WR_High_sRNA1112	CGTGGTGGTACTTCGGGGCAT	14.74 RCn1I_processed
WR_High_sRNA1113	TGATGTGTAGGATAGGTGGGGG	25.79 RCn1I_processed
WR_High_sRNA1114	TGATGTGTAGGATAGGTGGGAG	156.57 RCn1I_processed
WR_High_sRNA1115	CATGCGAGAGTAGGGAACTGCAAGGCAT	25.79 RCn1I_processed
WR_High_sRNA1116	GGTAGGACGGCGCGGCTGGGGGGTG	12.89 RCn1I_processed
WR_High_sRNA1117	TAGGACTCCGCCGGCACCTT	95.78 RCn1I_processed/65 RCn2D_processed
WR_High_sRNA1118	CGCCACGGAATCGGGAGCT	11.05 RCn1I_processed
WR_High_sRNA1119	AGTTGGAGCACGCCTGTCG	11.05 RCn1I_processed
WR_High_sRNA1120	GTGAGTCGGAAGCGGGGCC	97.62 RCn1I_processed/19.9 RCn2D_processed
WR_High_sRNA1121	AACCGGAGGAAGGTGGGGATGAC	11.05 RCn1I_processed
WR_High_sRNA1122	TGGAAGTACGGTAGTGCTTTGC	16.58 RCn1I_processed
WR_High_sRNA1123	CGTGCGAGTCGACGGGTT	16.58 RCn1I_processed
WR_High_sRNA1124	ACGACTCTCGGCAACGGATA	103.15 RCn1I_processed/39.62 RCn2D_processed
WR_High_sRNA1125	AGCCAGGATGTTGGCTTAGAAGCAGCCATC	81.05 RCn1I_processed
WR_High_sRNA1126	AATAAGACGGACGATCGAAGTTGG	11.05 RCn1I_processed
WR_High_sRNA1127	AAATGAGAACTTTGAAGGCCGAAGA	31.31 RCn1I_processed
WR_High_sRNA1128	AGCTAGAGACAGCAACTGCAT	11.05 RCn1I_processed/12.23 RCn2D_processed
WR_High_sRNA1129	GCCGGAGGTAGGGTCCAGCGGCCGGGGGGTG	11.05 RCn1I_processed
WR_High_sRNA1130	TGACCCGTTCGGCACCTTACGAGAAA	11.05 RCn1I_processed
WR_High_sRNA1131	GGTCCCCGGCAACGGCGCCA	219.2 RCn1I_processed
WR_High_sRNA1132	CTGTAGTTCAGTCGGTAGAAC	23.95 RCn1I_processed
WR_High_sRNA1133	GGACGGACCGGGAACGGC	29.47 RCn1I_processed
WR_High_sRNA1134	CATGCGAGAGTAGGGAACTGCTAGGCAT	305.77 RCn1I_processed
WR_High_sRNA1135	CTGTTTCGGCTAGGGGGCC	12.89 RCn1I_processed
WR_High_sRNA1136	GACGAGCGGGAGGCCCTCA	84.73 RCn1I_processed
WR_High_sRNA1137	AGTTCTACAGTCCGACGACCGTCGTATGCCG	23.95 RCn1I_processed
WR_High_sRNA1138	TCGCTTGGTCAGATCGGGAC	16.58 RCn1I_processed/10.95 RCn2D_processed
WR_High_sRNA1139	TCTGTGAAGGGTTCGAGTTGGAGC	12.89 RCn1I_processed
WR_High_sRNA1140	GTCGTCGGCGCAGCCGGTC	92.1 RCn1I_processed
WR_High_sRNA1141	AATCGTTTTGGACAGCGACACGGT	11.05 RCn1I_processed
WR_High_sRNA1142	GGACGGACCGGGAACGGCCCCCTCG	29.47 RCn1I_processed
WR_High_sRNA1143	CAGGTCTGTGATGCCCTT	12.89 RCn1I_processed
WR_High_sRNA1144	GGAAACGGTTCAGCCGGA	31.31 RCn1I_processed
WR_High_sRNA1145	GCGAAGGTGGCGGAATTGG	27.63 RCn1I_processed
WR_High_sRNA1146	AGCGCGGGTAAACGGCGGGGG	11.05 RCn1I_processed
WR_High_sRNA1147	GCCCGGGCGGAGCGGCCGTCGGG	35 RCn1I_processed
WR_High_sRNA1148	GCCGCCTCCGACGTCGCG	11.05 RCn1I_processed
WR_High_sRNA1149	AACTCTGGTGGAGGCTCG	14.74 RCn1I_processed
WR_High_sRNA1150	ATGTACTGTAGCAGCATATAACGT	11.05 RCn1I_processed
WR_High_sRNA1151	TAGACCTTCGGAGTTTGAAG	12.89 RCn1I_processed
WR_High_sRNA1152	GTTCGAATCCTGTCGGGCG	11.05 RCn1I_processed
WR_High_sRNA1153	AAAAGCAGCGGGCTACAGATTTGT	12.89 RCn1I_processed
WR_High_sRNA1154	CGAGTCGCGGAGTAAGCACCA	20.26 RCn1I_processed
WR_High_sRNA1155	GGCTCCCGGCAAACGCACCA	27.63 RCn1I_processed
WR_High_sRNA1156	ACGATGTCGACTTGGAGGTTGTT	16.58 RCn1I_processed
WR_High_sRNA1157	CGTAAACGATGTCGACTTGGAGGTTGTTC	14.74 RCn1I_processed
WR_High_sRNA1158	TGCCGACTAGGGATCGGACGGGA	20.26 RCn1I_processed
WR_High_sRNA1159	CAGCGACGGACCGGGCCC	40.52 RCn1I_processed
WR_High_sRNA1160	CATGCGAGAGTAGGGCACTGCCAGGCA	14.74 RCn1I_processed
WR_High_sRNA1161	CATGCGAGAGTAGGGAACTGCCGGGCAT	38.68 RCn1I_processed
WR_High_sRNA1162	ACTTATTCCGTGAGTCGGAAGCGGGGCC	11.05 RCn1I_processed
WR_High_sRNA1163	AAGATGGACGGTCAAACGTTGAAC	27.63 RCn1I_processed
WR_High_sRNA1164	TCAGAACTGGTACGGACAAGG	11.05 RCn1I_processed
WR_High_sRNA1165	TTGACGGAAGGGCACCACCAGGCGTG	16.58 RCn1I_processed
WR_High_sRNA1166	CGATGTCGGCTCTTCCTATC	11.05 RCn1I_processed
WR_High_sRNA1167	TTAAAAAGCTCGTAGTTGGACCTT	22.1 RCn1I_processed/11.87 RCn2D_processed
WR_High_sRNA1168	GCGACGGACCGGGCCCAA	58.94 RCn1I_processed
WR_High_sRNA1169	TGGAACACGGACCAAGGA	12.89 RCn1I_processed
WR_High_sRNA1170	GAAATCTCGTGTGGAACAAAAGGGTA	42.37 RCn1I_processed
WR_High_sRNA1171	GTCCCTTTCGTCTAGCGGTTAGGACTC	11.05 RCn1I_processed
WR_High_sRNA1172	CGTGGACTGTTGTCGGCCGCGCCGGCGGC	29.47 RCn1I_processed
WR_High_sRNA1173	GCAGACGACTTAAATACGCGACG	12.89 RCn1I_processed
WR_High_sRNA1174	GTGGCGGACGGGTGAGTA	14.74 RCn1I_processed
WR_High_sRNA1175	CACAGGGCACAGCACGGGCGG	14.74 RCn1I_processed
WR_High_sRNA1176	TAAGCGGAGGAGAAGAAACT	77.36 RCn1I_processed/33.23 RCn2D_processed
WR_High_sRNA1177	CGCGTCTCACGGATTCGT	25.79 RCn1I_processed
WR_High_sRNA1178	GTCGGGACCCGAAAGATGGTGAACTAT	16.58 RCn1I_processed
WR_High_sRNA1179	GGACGGCGCGGCTGCTCC	36.84 RCn1I_processed
WR_High_sRNA1180	TGATAACTATACGAATCGCACGGCC	16.58 RCn1I_processed
WR_High_sRNA1181	CTGTAGTTCAGTCGGTAGAACGGC	22.1 RCn1I_processed
WR_High_sRNA1182	GAGGCATCGGGGGCGCAA	71.84 RCn1I_processed
WR_High_sRNA1183	CGACGGATCGCACGGCCCTCGTGCCGGCG	40.52 RCn1I_processed
WR_High_sRNA1184	CACGCTGTCGGTAGGTGAAACC	11.05 RCn1I_processed
WR_High_sRNA1185	CTGAGGCGTGACGACGAGGCACTACGGTGC	14.74 RCn1I_processed
WR_High_sRNA1186	GTTGACCTCGGATCAGGTAGGAATACC	598.64 RCn1I_processed
WR_High_sRNA1187	GAACTGTGAAACTGCGAATGGCTCATTAA	23.95 RCn1I_processed
WR_High_sRNA1188	TGTCGACCAGGGATCGGCGGA	12.89 RCn1I_processed
WR_High_sRNA1189	ACGTGGGCATTCGAATGTATCAACACTA	18.42 RCn1I_processed
WR_High_sRNA1190	TTGAAAGTCGTGCTCATGGCAA	12.89 RCn1I_processed
WR_High_sRNA1191	CAGTACGAATACGAACCGTGAAAGCGT	14.74 RCn1I_processed
WR_High_sRNA1192	TCGCTTAGTGCAGATCGGGAC	14.74 RCn1I_processed/10.41 RCn2D_processed
WR_High_sRNA1193	GCCTTCGGGATCGGAGTAAT	12.89 RCn1I_processed
WR_High_sRNA1194	GCGCGGGTAAACGGCGGGAGT	16.58 RCn1I_processed
WR_High_sRNA1195	TCGTAGTCCGGATCGGAGT	20.26 RCn1I_processed
WR_High_sRNA1196	CGCGCTTCGGCACGGATGCTGGCGTAA	16.58 RCn1I_processed
WR_High_sRNA1197	CAGAACTGGTACGGACAAG	62.63 RCn1I_processed
WR_High_sRNA1198	GAGGTGTAGGATAAGTGGGA	11.05 RCn1I_processed
WR_High_sRNA1199	CGGGACCTGCATGGGCCACCA	11.05 RCn1I_processed/15.34 RCn2D_processed
WR_High_sRNA1200	CGAAAGATGGTGAACTATGCCTGA	14.74 RCn1I_processed
WR_High_sRNA1201	GTCGACGGGTTCTGAAACCTGGGATGC	16.58 RCn1I_processed
WR_High_sRNA1202	TCCCTTGGTGCAGATCGGGAC	11.05 RCn1I_processed
WR_High_sRNA1203	GTGCAAATCGTTCGTCTGACTTGGGTAT	12.89 RCn1I_processed
WR_High_sRNA1204	GAACGGGCTTGGCGGAATCA	12.89 RCn1I_processed
WR_High_sRNA1205	AAGACGAACGGTCAAACGTTGGAC	75.52 RCn1I_processed/24.1 RCn2D_processed
WR_High_sRNA1206	AAAGGAATTGACGGAAGGGCACC	14.74 RCn1I_processed
WR_High_sRNA1207	CGTAACTTCGGGAAAAGGATTGGCT	14.74 RCn1I_processed
WR_High_sRNA1208	GCTGGTTAGGATACTCGGCT	44.21 RCn1I_processed/17.35 RCn2D_processed
WR_High_sRNA1209	CACACGACTCTCGGCAACGGCTATC	103.15 RCn1I_processed/21.18 RCn2D_processed
WR_High_sRNA1210	ATAACTCGACGGATCGCACGGCCCT	22.1 RCn1I_processed
WR_High_sRNA1211	ATCGGGAGCTCCAAGTGGG	14.74 RCn1I_processed
WR_High_sRNA1212	AGCAGGACGGTGGTCATG	51.58 RCn1I_processed
WR_High_sRNA1213	TACAACGAATCTGGACAGATGCAT	12.89 RCn1I_processed
WR_High_sRNA1214	CACAATAAGGATTGACAGAT	12.89 RCn1I_processed
WR_High_sRNA1215	CGATGTCGACTTGGAGGTTGTTCC	23.95 RCn1I_processed
WR_High_sRNA1216	TCCTCTGTAGTTCAGTCGGTAGCACGGC	64.47 RCn1I_processed
WR_High_sRNA1217	TAGAGGAAGGAGAAGTCGTAACAAGGT	18.42 RCn1I_processed
WR_High_sRNA1218	CATGCGAGAGTAGAGAACTGCCAGGCAT	29.47 RCn1I_processed
WR_High_sRNA1219	TCGCTTGGTGCAGATCGGGCC	521.28 RCn1I_processed/182.03 RCn2D_processed
WR_High_sRNA1220	ACATCCACGGAATTCGGCAGAGA	11.05 RCn1I_processed
WR_High_sRNA1221	CGCGTCGCACGGGTTCGT	12.89 RCn1I_processed
WR_High_sRNA1222	TGTAGATAAGGGAAGTCGGC	20.26 RCn1I_processed
WR_High_sRNA1223	ATTAATAGGGACAGTCGGGGGCA	66.31 RCn1I_processed/14.42 RCn2D_processed
WR_High_sRNA1224	CGTGAGTCGGAAGCGGGGC	25.79 RCn1I_processed/10.41 RCn2D_processed
WR_High_sRNA1225	GACGGAGAATTAGGGTTCGATT	23.95 RCn1I_processed
WR_High_sRNA1226	AAGTCGGCAAAACGGATCCG	27.63 RCn1I_processed
WR_High_sRNA1227	TGGCGGAATTGGTAGACGCG	18.42 RCn1I_processed
WR_High_sRNA1228	GCCGATCCGGGCGGAAGACATT	11.05 RCn1I_processed
WR_High_sRNA1229	AACGAACACAACGGTGTAATCGGA	25.79 RCn1I_processed
WR_High_sRNA1230	GCAAGGCTGAAACTTAAAGGAATTGACG	29.47 RCn1I_processed
WR_High_sRNA1231	GCTCGGGGCGTGGACTGT	14.74 RCn1I_processed
WR_High_sRNA1232	CGTAGTTGGACCTTGGGC	14.74 RCn1I_processed
WR_High_sRNA1233	ATGTAGATAAGGGAAGTCGGCA	20.26 RCn1I_processed/26.84 RCn2D_processed
WR_High_sRNA1234	GGCCCAGACAGCCAGGATGTTGG	101.31 RCn1I_processed
WR_High_sRNA1235	GTTCGGGTCCGGGCGACGCCACCA	12.89 RCn1I_processed
WR_High_sRNA1236	AAGTCGTTTTGGACAGCGACACGG	11.05 RCn1I_processed
WR_High_sRNA1237	GAAGCTACCGTGTGCCGGATTA	11.05 RCn1I_processed
WR_High_sRNA1238	TTCTACGTCCGACGATCCG	16.58 RCn1I_processed
WR_High_sRNA1239	ACGCTGTCGGTAGGTGAAACC	35 RCn1I_processed
WR_High_sRNA1240	CACATCGGACGTTTGACCGGATAT	11.05 RCn1I_processed
WR_High_sRNA1241	TGAGTCGGAAGCGGGGCCT	31.31 RCn1I_processed/12.78 RCn2D_processed
WR_High_sRNA1242	GTTGACCTCGGATCAGGTAGGG	60.79 RCn1I_processed/69.2 RCn2D_processed
WR_High_sRNA1243	AAAGCGTAATAGCTCACTGGTCGAG	16.58 RCn1I_processed
WR_High_sRNA1244	ATGCGGGATGAACCGGAAGCCTGGT	11.05 RCn1I_processed
WR_High_sRNA1245	TGCGAGAGTAGGGAACTGTTAGGCAT	64.47 RCn1I_processed
WR_High_sRNA1246	GGTTTCGTGGTGTAGTTGGTTATCA	12.89 RCn1I_processed
WR_High_sRNA1247	GTTGACCTCGGATCAGGTAGGAA	674.16 RCn1I_processed
WR_High_sRNA1248	CTGTCGGGACCCGAAAGATG	12.89 RCn1I_processed
WR_High_sRNA1249	CAATGGAACAATGTAGGCAAGGGAAGTC	11.05 RCn1I_processed
WR_High_sRNA1250	GGGCTATAGCTCAGCTGGGAGAGCGCCT	12.89 RCn1I_processed
WR_High_sRNA1251	AATGGATCAATCGATACGACCGAA	18.42 RCn1I_processed
WR_High_sRNA1252	CCTTCGGGGGAGGAGAGAAGC	11.05 RCn1I_processed/15.52 RCn2D_processed
WR_High_sRNA1253	GTGTTCGGATCGCGGCGACGGGGGCGGG	11.05 RCn1I_processed
WR_High_sRNA1254	ATGACATGTGGGTCAGGATGGCAT	27.63 RCn1I_processed
WR_High_sRNA1255	TGTAGATAAGGGAAGTCGGCAA	53.42 RCn1I_processed/33.23 RCn2D_processed
WR_High_sRNA1256	GTGGACTGTTGTCGGCCGCGCCGG	29.47 RCn1I_processed/17.89 RCn2D_processed
WR_High_sRNA1257	TGACATCCACGGAATTCGG	14.74 RCn1I_processed
WR_High_sRNA1258	GGGAAGCGGATGGGGGCCGGC	11.05 RCn1I_processed
WR_High_sRNA1259	GTTTCACGTCGGGTTCACCC	12.89 RCn1I_processed
WR_High_sRNA1260	CCATGCGAGAGTAGGGAACTGCCAG	20.26 RCn1I_processed
WR_High_sRNA1261	CTATGCGAGAGTAGGGAACTGCCAGGCAT	20.26 RCn1I_processed
WR_High_sRNA1262	GTGTCCGGGCGACGCCACCA	23.95 RCn1I_processed
WR_High_sRNA1263	CACGGGAGACACACGGCG	14.74 RCn1I_processed
WR_High_sRNA1264	ATCCTGCCGACCACGCCA	25.79 RCn1I_processed
WR_High_sRNA1265	CAAGCGGTAAGGCACTGG	33.16 RCn1I_processed
WR_High_sRNA1266	CGAAGGTTGGCTAATCCTGGTCGGACA	29.47 RCn1I_processed
WR_High_sRNA1267	TCGCGGCGACGGGGGCGGGT	77.36 RCn1I_processed
WR_High_sRNA1268	CACGACTCTCGGCAACGGATATCTCGGC	103.15 RCn1I_processed
WR_High_sRNA1269	TCGCTTGGTACAGATCGGGAC	12.89 RCn1I_processed
WR_High_sRNA1270	ACAGCCGACTCAGAACTGGTACGGACAA	60.79 RCn1I_processed
WR_High_sRNA1271	CCCATGCGAGAGTAGGGAACTGCCAGGCA	11.05 RCn1I_processed
WR_High_sRNA1272	AATACGCGACGGGGCATT	18.42 RCn1I_processed
WR_High_sRNA1273	TTCAAATGAGAACTTTGAAGGCCGAAGA	62.63 RCn1I_processed
WR_High_sRNA1274	GCGTGGACTGTTGTCGGCCG	121.57 RCn1I_processed/10.04 RCn2D_processed
WR_High_sRNA1275	ACTTATTCCGTGAGTCGGAAGCGGGGCCT	14.74 RCn1I_processed
WR_High_sRNA1276	AAGACGGACAATTAGACGTTGGAC	12.89 RCn1I_processed
WR_High_sRNA1277	CTGGAACTGAGACACGGTCCA	16.58 RCn1I_processed
WR_High_sRNA1278	TCGCTTGGTGCAGATCGCGAC	29.47 RCn1I_processed/21 RCn2D_processed
WR_High_sRNA1279	CGACTAGGGATCGGACGGTGT	14.74 RCn1I_processed
WR_High_sRNA1280	GGACTCCGCCGGCACCTTA	23.95 RCn1I_processed
WR_High_sRNA1281	ATTGTGAAGCAGAATTCACCA	22.1 RCn1I_processed/20.08 RCn2D_processed
WR_High_sRNA1282	CTTGGGCTTGGTTGAACATCCGGCGTT	12.89 RCn1I_processed
WR_High_sRNA1283	GTTTCCCGGCAACGGAACCA	248.67 RCn1I_processed
WR_High_sRNA1284	ACTCGACGGATCGCACGGCC	99.47 RCn1I_processed/47.84 RCn2D_processed
WR_High_sRNA1285	CCATGCGAGAGTAGGGCACTGCCAGGCAT	14.74 RCn1I_processed
WR_High_sRNA1286	CGGTCGGGAACTCAAAGGAGACTGCCG	226.56 RCn1I_processed
WR_High_sRNA1287	GACGACGGCGGGAGCCCCGAGCA	22.1 RCn1I_processed
WR_High_sRNA1288	GCCAATGGAACAATGTAGGCAAG	14.74 RCn1I_processed
WR_High_sRNA1289	CAGACGACTTAAATACGCGACG	20.26 RCn1I_processed/15.15 RCn2D_processed
WR_High_sRNA1290	ACGCCTGTCGGGACCCGAAAGATGGTG	12.89 RCn1I_processed
WR_High_sRNA1291	TTCCGTAGGTGAACCTGCGGAAGGATCATTG	167.62 RCn1I_processed
WR_High_sRNA1292	CCCGTCGGCTGCCGGCGGGCTGC	25.79 RCn1I_processed
WR_High_sRNA1293	AACTTAAAGCAGTTTGACTTTGAC	12.89 RCn1I_processed
WR_High_sRNA1294	TGTCCCGGCATCGGAACCA	90.26 RCn1I_processed
WR_High_sRNA1295	GGTCCCATCGTGGTCGCCA	14.74 RCn1I_processed
WR_High_sRNA1296	ACGTTAGGAAGTCCGGAGACGC	22.1 RCn1I_processed
WR_High_sRNA1297	TCGCGAGAGCAAGCGGAC	20.26 RCn1I_processed
WR_High_sRNA1298	TTCGACCTGCATGGGCCACCA	35 RCn1I_processed/13.33 RCn2D_processed
WR_High_sRNA1299	GATGCCGACCAGGGATCGGCGGG	141.83 RCn1I_processed
WR_High_sRNA1300	TTTCCCGGCAACGGAACCA	47.89 RCn1I_processed
WR_High_sRNA1301	TTGACGGAAGGGCACCACCAGGCGTGGA	77.36 RCn1I_processed
WR_High_sRNA1302	GCGTCTGTAGTCCAACGG	230.25 RCn1I_processed/130.36 RCn2D_processed
WR_High_sRNA1303	GCAAGGGAAGTCGGCAAAACGGATCCGT	23.95 RCn1I_processed
WR_High_sRNA1304	ATGCGATAGTAGGGAACTGCCAGGCAT	11.05 RCn1I_processed
WR_High_sRNA1305	TCCTCTGCAGTTCAGTCGGTAGAACGGC	53.42 RCn1I_processed
WR_High_sRNA1306	AAAGGAATTGACGGAAGGGCAC	20.26 RCn1I_processed
WR_High_sRNA1307	CGCGTCGCACGGATTCGTCA	12.89 RCn1I_processed
WR_High_sRNA1308	GTCCGGTGAAGTGTTCGGATC	31.31 RCn1I_processed
WR_High_sRNA1309	CCGTCGTCGGCGCAGCCGG	51.58 RCn1I_processed
WR_High_sRNA1310	AGTCCGTGGGCTGTTGTGACGGCG	12.89 RCn1I_processed
WR_High_sRNA1311	TGTGCGAATGCGGATGCAGAGCGG	11.05 RCn1I_processed
WR_High_sRNA1312	ATGCGAGAGTAGGGAACTGCCAGGCATTCGA	20.26 RCn1I_processed
WR_High_sRNA1313	AGGGACGTTGAAGACGACGA	22.1 RCn1I_processed
WR_High_sRNA1314	ATGCGAGAGTAGGGAACTGCCAGGC	119.73 RCn1I_processed
WR_High_sRNA1315	CGACGTCGCGAGAAGTCCAT	12.89 RCn1I_processed
WR_High_sRNA1316	AAAAGCTCGTAGTTGGACCTT	46.05 RCn1I_processed/38.71 RCn2D_processed
WR_High_sRNA1317	ACGGACCAAGGAGTCTGACATGCGTGCGA	36.84 RCn1I_processed
WR_High_sRNA1318	GTTGACCTCGGATCAGGTAGGAATACCCGC	11.05 RCn1I_processed
WR_High_sRNA1319	CCATGCGAGAGTAGGGAACTGCTAGGCAT	23.95 RCn1I_processed
WR_High_sRNA1320	TCTTCTGTAGTTCAGTCGGTAGAACGGC	70 RCn1I_processed
WR_High_sRNA1321	ACAACGGTGGTCTGACATAGAGAGGGC	14.74 RCn1I_processed
WR_High_sRNA1322	TGCCTGGCGGCTGTAGCGCGGG	18.42 RCn1I_processed
WR_High_sRNA1323	CGACTCTCGGCAACGGATATCTCGGC	20.26 RCn1I_processed
WR_High_sRNA1324	TCCCCTTCGTCTAGCGGTTAGGACTC	112.36 RCn1I_processed
WR_High_sRNA1325	ATTCCGGGTTCGGGCACCA	86.57 RCn1I_processed
WR_High_sRNA1326	ATATGGGCATGGGGGCGA	23.95 RCn1I_processed
WR_High_sRNA1327	CACACGATTCTCGGCAACGGATATC	18.42 RCn1I_processed
WR_High_sRNA1328	TAGGGACAGTCGGGGGCATC	29.47 RCn1I_processed/25.2 RCn2D_processed
WR_High_sRNA1329	AGTAAACATTTGCTAATGACGGAT	14.74 RCn1I_processed
WR_High_sRNA1330	CTCTCGGCAACGGATATCTCGGCTC	11.05 RCn1I_processed
WR_High_sRNA1331	ATGATTCATGATAACTCGACGGATC	31.31 RCn1I_processed
WR_High_sRNA1332	CAGGACGGTGGTCATGGAAG	18.42 RCn1I_processed
WR_High_sRNA1333	AACTTCGGGAAAAGGATTGGC	16.58 RCn1I_processed
WR_High_sRNA1334	ATAGACGTCTGAGGAATGTCGGCA	40.52 RCn1I_processed/24.65 RCn2D_processed
WR_High_sRNA1335	CCTCGCGGGTGGAGCTGAAGGC	147.36 RCn1I_processed
WR_High_sRNA1336	AAGTCGGCAAAACGGATCCGTAAC	11.05 RCn1I_processed
WR_High_sRNA1337	GTCCCGCGTCGCACGGATTCGT	12.89 RCn1I_processed
WR_High_sRNA1338	AAGAGCAGCGGGCTACAGATTTGT	31.31 RCn1I_processed/20.81 RCn2D_processed
WR_High_sRNA1339	ACGACCAACTTAGAACTGGTACGGACA	12.89 RCn1I_processed
WR_High_sRNA1340	TTGGGTTCCGGGGGGAGT	11.05 RCn1I_processed
WR_High_sRNA1341	ACACGACTCTCGGCAACG	14.74 RCn1I_processed
WR_High_sRNA1342	AGGCAAGGGAAGTCGGCAAAACGGATCC	11.05 RCn1I_processed
WR_High_sRNA1343	ACTGTTTCGGCTAGGGGGCC	23.95 RCn1I_processed
WR_High_sRNA1344	ACAGCAGGACGGTGGTCATGGAAG	23.95 RCn1I_processed
WR_High_sRNA1345	ACAATGTAGGCAAGGGAAGTCGGCAAAA	16.58 RCn1I_processed
WR_High_sRNA1346	TCCGTTGTAGTCTAGCTGGTTAGGAT	55.26 RCn1I_processed
WR_High_sRNA1347	AGCAGGACGGTGGTCATGGAAGTCGA	20.26 RCn1I_processed
WR_High_sRNA1348	AGAGGAAGGAGAAGTCGT	35 RCn1I_processed
WR_High_sRNA1349	AGCTGCTGGGTCATGGAT	11.05 RCn1I_processed
WR_High_sRNA1350	TGGCCAAGTGGCCCACGTCGGC	35 RCn1I_processed
WR_High_sRNA1351	GCGCTGGTAGTATAACGGTTA	16.58 RCn1I_processed/15.7 RCn2D_processed
WR_High_sRNA1352	CTTAAGGAGGTAATACGCCATGGACTGGCG	16.58 RCn1I_processed
WR_High_sRNA1353	GAGCCCCGTACGGACGGACGCCTA	55.26 RCn1I_processed/156.84 RCn2D_processed
WR_High_sRNA1354	ATCGACTGTAGCATATGGCGCCAT	20.26 RCn1I_processed/10.95 RCn2D_processed
WR_High_sRNA1355	GTGTTCGATTCACGGATGATGCACCA	12.89 RCn1I_processed
WR_High_sRNA1356	CCCTCGGGCCGATCCGGGCGG	16.58 RCn1I_processed
WR_High_sRNA1357	GGTGTCGTTGTGTAGTTGGTTATCA	11.05 RCn1I_processed
WR_High_sRNA1358	TTCGGTCGGGAACTCAAAGGAGACTG	25.79 RCn1I_processed
WR_High_sRNA1359	TAAATGGATCAATCGATACGAC	22.1 RCn1I_processed
WR_High_sRNA1360	GCTCGGGGCGTGGACTGTT	11.05 RCn1I_processed
WR_High_sRNA1361	CATGCGAGAGTAGGGAACTGCCCGGCA	20.26 RCn1I_processed
WR_High_sRNA1362	TCGTAGTCCGGATCGGAGTC	20.26 RCn1I_processed
WR_High_sRNA1363	CGATGAGTAAGGCGGGACACGTGGGAT	14.74 RCn1I_processed
WR_High_sRNA1364	GAGAGGTGTAGGATAAGT	16.58 RCn1I_processed
WR_High_sRNA1365	TCCGGGCGGAAGACATTGTCAGGTGGG	16.58 RCn1I_processed
WR_High_sRNA1366	TGGAACAATGTAGGCAAGGGA	44.21 RCn1I_processed/38.34 RCn2D_processed
WR_High_sRNA1367	AATAAGCGGAGGAGAAGAAACTT	14.74 RCn1I_processed
WR_High_sRNA1368	AGCGGAGGAGAAGAAACTTA	215.51 RCn1I_processed/28.85 RCn2D_processed
WR_High_sRNA1369	TAGAGGCATTTAATCGCTCGG	11.05 RCn1I_processed/32.86 RCn2D_processed
WR_High_sRNA1370	CCGTCGGCTGCCGGCGGGCTG	16.58 RCn1I_processed
WR_High_sRNA1371	GTTCGGATCGCGGCGACGGGGGCGGT	35 RCn1I_processed
WR_High_sRNA1372	CCTCGCGGATGCTGACGCAATGTGATT	20.26 RCn1I_processed
WR_High_sRNA1373	ATCAGGAGAGATGACACCGACT	11.05 RCn1I_processed/29.58 RCn2D_processed
WR_High_sRNA1374	GGTAGGGTCCAGCGGCCGG	27.63 RCn1I_processed
WR_High_sRNA1375	ACGCCTGTCGGGACCCGAAAGATGGT	25.79 RCn1I_processed
WR_High_sRNA1376	TTAGAGGAAGGAGAAGTCG	12.89 RCn1I_processed/13.33 RCn2D_processed
WR_High_sRNA1377	AGACGGACTGTTAAAGTTAGGCGC	20.26 RCn1I_processed/13.15 RCn2D_processed
WR_High_sRNA1378	TATAGGACTCCGCCGGCACC	14.74 RCn1I_processed
WR_High_sRNA1379	CAGGATGTTGGCTTAGAAGCAGCC	16.58 RCn1I_processed
WR_High_sRNA1380	TCCGGGCGGAAGACATTGTCAGGT	57.1 RCn1I_processed/10.59 RCn2D_processed
WR_High_sRNA1381	TCTGGCCAATGGAACAATGTAGGCAAGG	20.26 RCn1I_processed
WR_High_sRNA1382	TGGACTGTTGTCGGCCGC	47.89 RCn1I_processed
WR_High_sRNA1383	TCCGGTATGGTGTAGTGGCTAAAGTATGGCG	11.05 RCn1I_processed
WR_High_sRNA1384	CTCGGGCCGATCCGGGCGGAAGACAT	12.89 RCn1I_processed
WR_High_sRNA1385	CCGTCGGCTGCCGGCGGACTGC	11.05 RCn1I_processed
WR_High_sRNA1386	CCGACTCAGAACTGGTACGGA	99.47 RCn1I_processed/64.09 RCn2D_processed
WR_High_sRNA1387	AGAAGCTGTGGACTGTTTGGGGCA	29.47 RCn1I_processed/28.3 RCn2D_processed
WR_High_sRNA1388	CTACAGTCCGACGACCCG	25.79 RCn1I_processed
WR_High_sRNA1389	GCTACCGTGTGCCGGATTAT	25.79 RCn1I_processed
WR_High_sRNA1390	CGCATCCGGCAGGTCGGACCA	12.89 RCn1I_processed
WR_High_sRNA1391	ACTTTCAACAACGGATCTC	11.05 RCn1I_processed
WR_High_sRNA1392	TACGGACAAGGGGAATCCGACTGTTT	27.63 RCn1I_processed
WR_High_sRNA1393	CAGCGACGGACCGGGCCCAA	12.89 RCn1I_processed
WR_High_sRNA1394	GCGTGGACTGTTGTCGGCCGCG	79.21 RCn1I_processed/29.94 RCn2D_processed
WR_High_sRNA1395	GGCTCGGGGCGTGGACTGTTGTCGGCC	42.37 RCn1I_processed
WR_High_sRNA1396	TGCCCTGAGGAGTAGGCGGACG	33.16 RCn1I_processed
WR_High_sRNA1397	CCTTCGGGATCGGAGTAATG	23.95 RCn1I_processed
WR_High_sRNA1398	CAGTCGACGATAGCGGCGCAT	25.79 RCn1I_processed/62.44 RCn2D_processed
WR_High_sRNA1399	CCTGCGGTTGGATCACCTCCTTA	12.89 RCn1I_processed
WR_High_sRNA1400	CGTCGGCTGCCGGCGGGCTGC	11.05 RCn1I_processed
WR_High_sRNA1401	CATGCGAGAGTAGGGAGCTGCCAGGCAT	12.89 RCn1I_processed
WR_High_sRNA1402	AGACGGACGGTCAAACGTTAGGCA	14.74 RCn1I_processed
WR_High_sRNA1403	CGAACGTTTGACCGGATGTCGGGA	11.05 RCn1I_processed
WR_High_sRNA1404	CTTCGGGGGAGGAGAGAAG	12.89 RCn1I_processed/10.22 RCn2D_processed
WR_High_sRNA1405	CACTGAGGCGTGACGACGAGGCA	1282.02 RCn1I_processed
WR_High_sRNA1406	GTTGACCTCGGATCAGGTAGGACTA	116.04 RCn1I_processed/15.88 RCn2D_processed
WR_High_sRNA1407	TTGATGTGTAGGATAGGT	11.05 RCn1I_processed
WR_High_sRNA1408	TATGAAAGACGAACAACTGCGAA	12.89 RCn1I_processed
WR_High_sRNA1409	TGACGGAAGGGCACCACCAGGCGTGGAG	22.1 RCn1I_processed
WR_High_sRNA1410	GGGGTCCCGGCAACGGAACCA	14.74 RCn1I_processed
WR_High_sRNA1411	ATAGGGACAGTCGGGGGCATTC	77.36 RCn1I_processed/12.96 RCn2D_processed
WR_High_sRNA1412	AAAACTTTCAACAACGGATCTCTT	11.05 RCn1I_processed
WR_High_sRNA1413	TGACTCGTTCGGCACCTTA	20.26 RCn1I_processed
WR_High_sRNA1414	GTAAACGATGTCGACTTGGAGGTTGTT	44.21 RCn1I_processed
WR_High_sRNA1415	TGCCTGGCGGCTGTAGCGCGGGGGG	12.89 RCn1I_processed
WR_High_sRNA1416	GGCCTTAACTGGCCGGGTCGTGC	18.42 RCn1I_processed
WR_High_sRNA1417	GATCCTTCGATGTCGGCTCTTCCTATC	16.58 RCn1I_processed
WR_High_sRNA1418	GAACAATGTAGGCAAGGGAAGT	12.89 RCn1I_processed/12.23 RCn2D_processed
WR_High_sRNA1419	CTTCGGGTTGTAAAGTAC	14.74 RCn1I_processed
WR_High_sRNA1420	AGGGACAGTCGGGGGCAT	49.73 RCn1I_processed/20.81 RCn2D_processed
WR_High_sRNA1421	GCGTGCGAGTCGACGGGTTC	35 RCn1I_processed
WR_High_sRNA1422	CTCGACGTTTGGACCAGGTGGCAC	14.74 RCn1I_processed
WR_High_sRNA1423	GACTAGGGATCGGACGGTGTTA	11.05 RCn1I_processed
WR_High_sRNA1424	TACGGCGGCATCTCGGAG	27.63 RCn1I_processed
WR_High_sRNA1425	GGTAGGACGGCGCGGCTGGGGTGTG	11.05 RCn1I_processed
WR_High_sRNA1426	CAACGAGTCGGGTTGTTTGGG	11.05 RCn1I_processed
WR_High_sRNA1427	ACGCCTGCCTGGGCGTCACGC	29.47 RCn1I_processed
WR_High_sRNA1428	TTCGATTCCGGGTTCGGGCACCA	38.68 RCn1I_processed
WR_High_sRNA1429	TCCTCTGTAGTTCAGTTGGTAGAACGGC	38.68 RCn1I_processed
WR_High_sRNA1430	GCGTCTGTAGTCCAACGGTTAGGATAAT	36.84 RCn1I_processed
WR_High_sRNA1431	GGGGGTGTAGCTCAGATGGTAG	18.42 RCn1I_processed/53.13 RCn2D_processed
WR_High_sRNA1432	TGCGCCGGCGATGGTTCA	12.89 RCn1I_processed
WR_High_sRNA1433	CAGCAACTGCATAACTTGCG	16.58 RCn1I_processed
WR_High_sRNA1434	GGAGCGGTAGTTCAGTTGGTTG	11.05 RCn1I_processed
WR_High_sRNA1435	CCATGCGAGAGTAGGGAACTGCCA	77.36 RCn1I_processed
WR_High_sRNA1436	TTAATAGGGACAGTCGGGGGCATCA	11.05 RCn1I_processed
WR_High_sRNA1437	GAAGGACTGTCGATGTACGGTGAA	11.05 RCn1I_processed
WR_High_sRNA1438	GGGGATGTAGCTCAGATGGTAGAGCT	33.16 RCn1I_processed
WR_High_sRNA1439	CTTATTCCGTGAGTCGGAAGCGGGGCCT	44.21 RCn1I_processed
WR_High_sRNA1440	TTAAAGGAATTGACGGAAGG	11.05 RCn1I_processed
WR_High_sRNA1441	GGGTTCGTTTCCCCGGATGCGCACCA	25.79 RCn1I_processed
WR_High_sRNA1442	CGCATCGATGAAGAACGTAGCGA	16.58 RCn1I_processed
WR_High_sRNA1443	TTCTGTAGTTCAGTCGGTAGAACGGCG	22.1 RCn1I_processed
WR_High_sRNA1444	TCGAATCCGGCAGGTCGGACCA	209.99 RCn1I_processed/52.22 RCn2D_processed
WR_High_sRNA1445	AGCACATGAACGGAACAGGAACTA	53.42 RCn1I_processed
WR_High_sRNA1446	GACAGCAGGACGGTGGCCATGGA	14.74 RCn1I_processed
WR_High_sRNA1447	TCAAATGAGAACTTTGAAGGCCGAAGAG	16.58 RCn1I_processed
WR_High_sRNA1448	AGTTGGTAGAGCTGAGGACT	11.05 RCn1I_processed
WR_High_sRNA1449	CGGCGGATTAGTAGTTGGGT	12.89 RCn1I_processed/243.2 RCn2D_processed
WR_High_sRNA1450	TGGTCGGACATCAGGAGGTTAGTG	16.58 RCn1I_processed
WR_High_sRNA1451	CGACCATCATTGGATCGTCGTG	23.95 RCn1I_processed
WR_High_sRNA1452	AGGGGCGTAGTTCAATTGGTAGAGC	51.58 RCn1I_processed
WR_High_sRNA1453	GTCTTCTTCGTCTAGCGGTTAGG	16.58 RCn1I_processed
WR_High_sRNA1454	TTTGGCTGGGGCGGCACATCTGTTA	14.74 RCn1I_processed
WR_High_sRNA1455	TAATAGGGACAGTCGGGGG	38.68 RCn1I_processed
WR_High_sRNA1456	TGGTCGAGTCGGCCTGCGCGGAAG	12.89 RCn1I_processed
WR_High_sRNA1457	CGATTCCGGGTTCGGGCACCA	292.87 RCn1I_processed
WR_High_sRNA1458	GAGTCCCGGCATCGGAACCA	33.16 RCn1I_processed
WR_High_sRNA1459	TGACATCCACGGAATTCGGCAGAGCTGC	12.89 RCn1I_processed
WR_High_sRNA1460	AAAAGCAGCGGGCTACAGATTTAT	12.89 RCn1I_processed
WR_High_sRNA1461	AGGGAAGCGGATGGGGGCCGGC	12.89 RCn1I_processed
WR_High_sRNA1462	TCCGGTATTGTGTAGTGGCTAACA	14.74 RCn1I_processed
WR_High_sRNA1463	TTGCAGACGACTTAAATACGCGACGG	14.74 RCn1I_processed
WR_High_sRNA1464	TGCGAGAGTAGGAACTGCCAGGCAT	14.74 RCn1I_processed
WR_High_sRNA1465	TCAACGAGTCGGGTTGTTTGG	20.26 RCn1I_processed
WR_High_sRNA1466	CTACAGTCCGCCGATCCG	12.89 RCn1I_processed
WR_High_sRNA1467	AGAAGGGCCTGTAGAGGGCAAGAC	16.58 RCn1I_processed
WR_High_sRNA1468	TTTGATGGTACGTGCTACTCGGATAA	11.05 RCn1I_processed
WR_High_sRNA1469	TTTCCCCGGATGCGCACCA	36.84 RCn1I_processed
WR_High_sRNA1470	GACCTCGGATCAGGTAGGGA	11.05 RCn1I_processed
WR_High_sRNA1471	CATGCGAGAGTAGGGAACTGCCAGGGAT	58.94 RCn1I_processed
WR_High_sRNA1472	GCCCCGTACGGACGGACGCCT	55.26 RCn1I_processed/307.65 RCn2D_processed
WR_High_sRNA1473	CCCTTACAAGGAGGGGGTCGGCGGT	11.05 RCn1I_processed
WR_High_sRNA1474	GTCGTTGTAGTATAGTGGTGA	20.26 RCn1I_processed
WR_High_sRNA1475	TCCGGGCGGAAGACATTGTCAGGTG	25.79 RCn1I_processed
WR_High_sRNA1476	AGAGTCGGACTCTGTAACCCGGCA	12.89 RCn1I_processed/11.32 RCn2D_processed
WR_High_sRNA1477	AGCATGGACACAGCCGAGCCGC	11.05 RCn1I_processed
WR_High_sRNA1478	TAGAGGCATCGGGGGCGCAA	44.21 RCn1I_processed
WR_High_sRNA1479	ACCCGTCGGCTGCCGGCGGGCTGCT	12.89 RCn1I_processed
WR_High_sRNA1480	TCCTCTGTAGTTCAGTCGGTAGAACGGCTCC	2578.77 RCn1I_processed
WR_High_sRNA1481	ATGCGAGGGTAGGGAACTGCCAGGCAT	11.05 RCn1I_processed
WR_High_sRNA1482	CACATGACTCTCGGCAACGGATAT	14.74 RCn1I_processed
WR_High_sRNA1483	GACGGACGGTCAAACGTTTGGCAC	12.89 RCn1I_processed
WR_High_sRNA1484	CGTCGTCGGCGCAGCCGGTC	117.89 RCn1I_processed/11.69 RCn2D_processed
WR_High_sRNA1485	TTTTCTGTAGTTCAGTCGGTAGAACGGCTCC	18.42 RCn1I_processed
WR_High_sRNA1486	TTAGTGACGCGCATGAATGGATTAACGA	25.79 RCn1I_processed
WR_High_sRNA1487	AGGCTTGTAGCTCAGGTGGTTAGAG	12.89 RCn1I_processed
WR_High_sRNA1488	ATAAGCGGAGGAGAAGAAACTTA	79.21 RCn1I_processed/14.61 RCn2D_processed
WR_High_sRNA1489	CGTAACTTCGGGAAAAGGATTG	12.89 RCn1I_processed
WR_High_sRNA1490	GGGTTCGGTCCCCGGCAACGGCGCCA	22.1 RCn1I_processed
WR_High_sRNA1491	GACTCAGAACTGGTACGGAC	31.31 RCn1I_processed
WR_High_sRNA1492	GACAGCAGGACGGTGGTCATGGAAGGCG	36.84 RCn1I_processed
WR_High_sRNA1493	TCGTTCCCCGGCAACGGCGCCC	16.58 RCn1I_processed
WR_High_sRNA1494	TCCGGTATGGTGTAGTGGCTAACATCG	36.84 RCn1I_processed
WR_High_sRNA1495	GTCCCCTTCGTCTAGAGGCCCAGGACACC	14.74 RCn1I_processed
WR_High_sRNA1496	TCGCTTGGTGCACATCGGGAC	18.42 RCn1I_processed
WR_High_sRNA1497	AGGTTCGTGACCTGCATGGGCCACCA	84.73 RCn1I_processed
WR_High_sRNA1498	TGACTCGTTCGGCACCTTACA	11.05 RCn1I_processed
WR_High_sRNA1499	TTAAAAAGCTCGTAGTTGGACCTTG	11.05 RCn1I_processed
WR_High_sRNA1500	TGTGAAGGGTTCGAGTTGGAGC	11.05 RCn1I_processed
WR_High_sRNA1501	GACGGGTGACGGAGAATT	14.74 RCn1I_processed
WR_High_sRNA1502	TGAACGTAGGTGAGAGCTTCGGC	35 RCn1I_processed
WR_High_sRNA1503	GGTGGCTGTAGTTTAGTGGTGAGAATT	44.21 RCn1I_processed
WR_High_sRNA1504	AGGAAGGAGAAGTCGTAACA	20.26 RCn1I_processed/38.34 RCn2D_processed
WR_High_sRNA1505	CTACGGATCGGGCGTCTGATCCGT	35 RCn1I_processed
WR_High_sRNA1506	GCAAATCGTTCGTCTGACTTGGGTAT	14.74 RCn1I_processed
WR_High_sRNA1507	ACGCAGGTGAGAGCTTCGGCGCAT	12.89 RCn1I_processed/34.69 RCn2D_processed
WR_High_sRNA1508	AACGACGACGGATGACGGCCG	12.89 RCn1I_processed
WR_High_sRNA1509	ACAGGTGCTGCATGGCTGTC	49.73 RCn1I_processed
WR_High_sRNA1510	AAGAGAGGACGCACTTTCGGC	11.05 RCn1I_processed
WR_High_sRNA1511	AGTCGGTAGAACGGCGGGC	16.58 RCn1I_processed
WR_High_sRNA1512	CGTCCGAATTGTAGTCTGGAGAGGC	12.89 RCn1I_processed
WR_High_sRNA1513	TGACAGAAGAGCGTGAGCAC	22.1 RCn1I_processed/86.18 RCn2D_processed
WR_High_sRNA1514	CGAAGGTTGGCTAATCCTGGTCGGACATC	29.47 RCn1I_processed
WR_High_sRNA1515	CATGCGAGAGTAGGGAACTCCAGGCAT	20.26 RCn1I_processed
WR_High_sRNA1516	CGATGCCGACCAGGGATCGGCGGG	23.95 RCn1I_processed
WR_High_sRNA1517	TTGATGTGTAGGATAGGTGGGAGG	36.84 RCn1I_processed
WR_High_sRNA1518	GCACCAGTGGTCTAGTGGTAGAATAGTA	14.74 RCn1I_processed
WR_High_sRNA1519	TGGTGGTGACGGGTGACGGA	20.26 RCn1I_processed
WR_High_sRNA1520	TAAACGCAGGTGAGAGCTTCGGCGCA	29.47 RCn1I_processed/20.08 RCn2D_processed
WR_High_sRNA1521	CATATCGACGGCGGTGTT	31.31 RCn1I_processed
WR_High_sRNA1522	ACGACTCTCGGCAACGGATATCTCGG	14.74 RCn1I_processed
WR_High_sRNA1523	CAGCTTGAGAATCGGGCG	22.1 RCn1I_processed
WR_High_sRNA1524	ATCGAACGCGGGAGTGAACGGC	92.1 RCn1I_processed/70.48 RCn2D_processed
WR_High_sRNA1525	CTATTGTGTTGGCCTTCGGG	25.79 RCn1I_processed
WR_High_sRNA1526	CGGGGGACGGACCGGGAACGG	14.74 RCn1I_processed/12.05 RCn2D_processed
WR_High_sRNA1527	GAAGTCGGCAAAACGGATCC	42.37 RCn1I_processed
WR_High_sRNA1528	CATGCGAGAGTAGGGAAATGCCAGGCAT	58.94 RCn1I_processed
WR_High_sRNA1529	TCCAGTACGAATACGAACCGTGAA	11.05 RCn1I_processed
WR_High_sRNA1530	ACGATAGCGGCGCATAATGCC	16.58 RCn1I_processed
WR_High_sRNA1531	CTCTGTAGTTCAGTCGGTAGAACGGC	64.47 RCn1I_processed
WR_High_sRNA1532	AAATTGAAGAGTTTGATCATGGCT	16.58 RCn1I_processed
WR_High_sRNA1533	ATCGAATCTTTGGACACATGCATG	11.05 RCn1I_processed
WR_High_sRNA1534	TGGAACAATGTAGGCAAGGGAAGT	23.95 RCn1I_processed/21.91 RCn2D_processed
WR_High_sRNA1535	CATGCGAGAGTAGGGAACTGCCAGGAAT	81.05 RCn1I_processed
WR_High_sRNA1536	AGTGAAGCGGCAACAGCTCAA	12.89 RCn1I_processed/16.8 RCn2D_processed
WR_High_sRNA1537	TGAAACACGGACCAAGGAGT	14.74 RCn1I_processed
WR_High_sRNA1538	GTCCGGAGACGCCGGCGGGGGC	11.05 RCn1I_processed
WR_High_sRNA1539	GTGCGAAACGGTCCTGTAAGCGGTA	31.31 RCn1I_processed
WR_High_sRNA1540	AGGTTCGAATCCTGTCGGGCG	11.05 RCn1I_processed
WR_High_sRNA1541	GGTCCCCGGCAACGGCGCC	12.89 RCn1I_processed
WR_High_sRNA1542	AGTTCGATCCTGGGCAGCAACACCA	12.89 RCn1I_processed
WR_High_sRNA1543	CGGTGTTTGGCACCTCGATGTCGGCT	29.47 RCn1I_processed
WR_High_sRNA1544	TCAGCGACGGACCGGGCCCA	11.05 RCn1I_processed
WR_High_sRNA1545	CATGCGAGAGTAGGGAACTGCCAGGCAC	49.73 RCn1I_processed
WR_High_sRNA1546	TGTAATCGGATTGTAGATCGGATA	33.16 RCn1I_processed/10.77 RCn2D_processed
WR_High_sRNA1547	GATGCCGACCAGGGATCGGCGGAT	27.63 RCn1I_processed
WR_High_sRNA1548	GGGCTTGGTTGAACATCCGGCGTT	25.79 RCn1I_processed
WR_High_sRNA1549	TGCGAGTAGGGAACTGCCAGGCAT	16.58 RCn1I_processed
WR_High_sRNA1550	GGCCGGGTCGTGCCTCCGG	16.58 RCn1I_processed
WR_High_sRNA1551	GAAAGAAGACCCTGTTGAGCTTGACTC	14.74 RCn1I_processed
WR_High_sRNA1552	CACGACTCTCGGCCACGGATATCT	11.05 RCn1I_processed/13.15 RCn2D_processed
WR_High_sRNA1553	AATCGGATCGTAGATCGGATGAGT	97.62 RCn1I_processed/20.63 RCn2D_processed
WR_High_sRNA1554	GGGCTTGGTTGAACATCCGGCG	11.05 RCn1I_processed
WR_High_sRNA1555	AGTCTGCGTGGAGCCGGCCTTG	11.05 RCn1I_processed
WR_High_sRNA1556	ATATATCCGGTTGGATGTAGAGGC	12.89 RCn1I_processed
WR_High_sRNA1557	AAGACGGACGGTCAAACGTTGGCC	25.79 RCn1I_processed
WR_High_sRNA1558	GGACGGTCAAACGTTGGACATGAA	12.89 RCn1I_processed
WR_High_sRNA1559	AGCCAGCTGCAGCACGGACTCCAA	31.31 RCn1I_processed
WR_High_sRNA1560	AAAGTCTTACATTGTGAAACGGAG	44.21 RCn1I_processed/19.9 RCn2D_processed
WR_High_sRNA1561	CACGCTGTCGGTAGGTGAAAC	22.1 RCn1I_processed
WR_High_sRNA1562	TTAGAGGGACTATGGCCGTT	11.05 RCn1I_processed
WR_High_sRNA1563	TTAGAGGGACTATGGCCG	11.05 RCn1I_processed
WR_High_sRNA1564	CGTCCCCGGCAACGGCGCCA	11.05 RCn1I_processed
WR_High_sRNA1565	GATGAGTAAGGCGGGACACGTGGTATC	27.63 RCn1I_processed
WR_High_sRNA1566	GGCGTGGACTGTTGTCGG	11.05 RCn1I_processed
WR_High_sRNA1567	CCCCCGTCGTGCTGGGGATAGAGCATT	11.05 RCn1I_processed
WR_High_sRNA1568	ACATGTTAGTGACAATGACACGGT	12.89 RCn1I_processed/11.32 RCn2D_processed
WR_High_sRNA1569	CGTCGTCGGCGCAGCCGG	27.63 RCn1I_processed
WR_High_sRNA1570	CGACTAGGGATCGGACGGTGTTA	18.42 RCn1I_processed
WR_High_sRNA1571	AGCGGTAAGGCACTGGTTTCTGATACC	22.1 RCn1I_processed
WR_High_sRNA1572	CAGGACGGTGGTCATGGAA	57.1 RCn1I_processed
WR_High_sRNA1573	CCCAGTTCGAACCTGGGCTCAGACACCA	12.89 RCn1I_processed
WR_High_sRNA1574	CGTGTCGCACGGATTCGT	11.05 RCn1I_processed
WR_High_sRNA1575	TTGACATCCACGGAATTCGG	12.89 RCn1I_processed
WR_High_sRNA1576	TCTACAGTCCGACGAACCG	11.05 RCn1I_processed
WR_High_sRNA1577	CCAGGATGTTGGCTTAGAAGCAGCC	12.89 RCn1I_processed
WR_High_sRNA1578	GCCGACCAGGGATCGGCGGGT	44.21 RCn1I_processed
WR_High_sRNA1579	GAAGTCCGGAGACGCCGGCG	14.74 RCn1I_processed
WR_High_sRNA1580	ATCCTGTAGGGCGCGCCA	18.42 RCn1I_processed
WR_High_sRNA1581	TGGGAGGCTTTGAAGCGTGGACGCC	11.05 RCn1I_processed
WR_High_sRNA1582	GCCCTGAGGAGTAGGCGGACGTA	18.42 RCn1I_processed
WR_High_sRNA1583	CGCGTTGCACGGATTCGT	62.63 RCn1I_processed
WR_High_sRNA1584	GCATGCCTGTCCGAGCGTCATT	16.58 RCn1I_processed
WR_High_sRNA1585	AACTGAAAGTAGAGATGCTGTCCT	27.63 RCn1I_processed/17.16 RCn2D_processed
WR_High_sRNA1586	TCCGCCGGCACCTTATGA	20.26 RCn1I_processed
WR_High_sRNA1587	GTCTGGGTTGTGTAGTTGGTTA	16.58 RCn1I_processed
WR_High_sRNA1588	AGCGACGGACCGGGCCCAA	20.26 RCn1I_processed
WR_High_sRNA1589	AAACTTTCAACAACGGATCTCT	121.57 RCn1I_processed
WR_High_sRNA1590	CACGACTCTCGGCAACGGATAT	604.17 RCn1I_processed/415.55 RCn2D_processed
WR_High_sRNA1591	GACAGACGGTTAAACGTTGGGCAC	11.05 RCn1I_processed
WR_High_sRNA1592	CCCTTACAAGGAGGGGGTCGG	22.1 RCn1I_processed
WR_High_sRNA1593	GCTGGGTTTAGGCAGCTCCACAAC	12.89 RCn1I_processed
WR_High_sRNA1594	AGATCTCGGTGGGACCTCCA	11.05 RCn1I_processed
WR_High_sRNA1595	TCGCTTGGTGCAGTTCGGGAC	27.63 RCn1I_processed
WR_High_sRNA1596	CGCTTCGCACGGATTCGT	14.74 RCn1I_processed
WR_High_sRNA1597	AACGGCGAGCGAACCGGGA	40.52 RCn1I_processed
WR_High_sRNA1598	CCATGTCACATCGGATGTTTGGAC	110.52 RCn1I_processed/13.33 RCn2D_processed
WR_High_sRNA1599	GGACAGTCGGGGGCATTC	11.05 RCn1I_processed
WR_High_sRNA1600	TGATGGTTGCGACGGCATGTTCACCTT	11.05 RCn1I_processed
WR_High_sRNA1601	CATTTTTGGTAAGCAGAACTGGCGATGC	12.89 RCn1I_processed
WR_High_sRNA1602	AATAGGGACAGTCGGGGGCAT	90.26 RCn1I_processed/23.19 RCn2D_processed
WR_High_sRNA1603	AGTCGGCCTCAGTGACCAGACGGT	11.05 RCn1I_processed
WR_High_sRNA1604	GTGAGTTCGATGAGTAAGGCGGGACA	35 RCn1I_processed
WR_High_sRNA1605	TTAAAGGAATTGACGGAAGGGCACCA	20.26 RCn1I_processed
WR_High_sRNA1606	GGGTCCCACCGTGATCGCCA	14.74 RCn1I_processed
WR_High_sRNA1607	AGGGGCGAAAGACTAATC	25.79 RCn1I_processed
WR_High_sRNA1608	CACACGACTCTCGGCAACGGC	16.58 RCn1I_processed/22.09 RCn2D_processed
WR_High_sRNA1609	GCTTCGGCACGGATGCTGGCGTA	38.68 RCn1I_processed
WR_High_sRNA1610	TGGGAGGTGTACGTCTTCTA	22.1 RCn1I_processed
WR_High_sRNA1611	GCGCGGGTAAACGGCGGGGGT	35 RCn1I_processed
WR_High_sRNA1612	CACACGACTCTCGGCAACGGATATCTCTCGG	11.05 RCn1I_processed
WR_High_sRNA1613	ATCCAGTTGGATGTAGAGGCCGGG	12.89 RCn1I_processed
WR_High_sRNA1614	CATGCGAGATTAGGGAACTGCCAGGCAT	66.31 RCn1I_processed
WR_High_sRNA1615	AATAGGGACAGTCGGGGGC	42.37 RCn1I_processed/10.95 RCn2D_processed
WR_High_sRNA1616	CTTTACACTGAGGCGTGACGACGAGGCC	22.1 RCn1I_processed
WR_High_sRNA1617	CGAAACGGTCCTGTAAGCGGTA	11.05 RCn1I_processed
WR_High_sRNA1618	GTCAGGATGGCCGAGTGGT	66.31 RCn1I_processed
WR_High_sRNA1619	ACCGGGCTTAACAGAATACAGGTA	14.74 RCn1I_processed
WR_High_sRNA1620	ATGTCGGAAGGGGTTTTCGGACAC	16.58 RCn1I_processed
WR_High_sRNA1621	CGGCGGACTGCTCGAGCTGCTCGCGCGGC	11.05 RCn1I_processed
WR_High_sRNA1622	TTGATGACGACGTATATCGGTG	25.79 RCn1I_processed/25.74 RCn2D_processed
WR_High_sRNA1623	TGCGAGAGTAGGGAACTGCCAG	16.58 RCn1I_processed
WR_High_sRNA1624	GTCAAGATGGCCGAGTTG	14.74 RCn1I_processed
WR_High_sRNA1625	TAAGCGGAGGAGAAGAAACTT	25.79 RCn1I_processed/19.72 RCn2D_processed
WR_High_sRNA1626	AGGCCCAGACAGCCAGGATGTTGG	237.62 RCn1I_processed
WR_High_sRNA1627	GCCGACTCAGAACTGGTA	18.42 RCn1I_processed
WR_High_sRNA1628	TCCTCTGTAGTTCAGTCGTTAGAACGGCG	11.05 RCn1I_processed
WR_High_sRNA1629	CTACAGTCCGACGATCCA	160.25 RCn1I_processed
WR_High_sRNA1630	TCGTGTCCCGGCAACGGACCCA	11.05 RCn1I_processed
WR_High_sRNA1631	GGCGGAATTGGTAGACGCGC	86.57 RCn1I_processed
WR_High_sRNA1632	GCGTGCGAGTCGACGGGTT	29.47 RCn1I_processed
WR_High_sRNA1633	TCGCTTGGTGAAGATCGGGAC	18.42 RCn1I_processed
WR_High_sRNA1634	GGTTCGGGTCCCGGCAACGGAACCA	75.52 RCn1I_processed
WR_High_sRNA1635	CTGGGAAGTCCTCGTGTTGCATCCCT	33.16 RCn1I_processed
WR_High_sRNA1636	AAAATGGATGGCGCTGAAGC	18.42 RCn1I_processed/11.69 RCn2D_processed
WR_High_sRNA1637	GAAGAGCAGCGGGCTACAGATCT	29.47 RCn1I_processed/24.65 RCn2D_processed
WR_High_sRNA1638	TGTAATCGGATCGTAGATCGGA	14.74 RCn1I_processed
WR_High_sRNA1639	AAACGGTTCAGCCGGAGGT	18.42 RCn1I_processed
WR_High_sRNA1640	TCTCGGACTAGGCTTCATTCC	11.05 RCn1I_processed/18.99 RCn2D_processed
WR_High_sRNA1641	ATAAGCGGAGGAGAAGAAACTTAC	53.42 RCn1I_processed
WR_High_sRNA1642	ATGAAAGACGAACAACTGCGAAAGCA	20.26 RCn1I_processed
WR_High_sRNA1643	GGACGGTCAAACGTCGGACACGGA	11.05 RCn1I_processed
WR_High_sRNA1644	GCGAGTCGACGGGTTCTGA	47.89 RCn1I_processed
WR_High_sRNA1645	TTGGACAAGAATAGGCTTCGG	12.89 RCn1I_processed
WR_High_sRNA1646	CATGCGAGAGCAGGGAACTGCCCGGCAT	11.05 RCn1I_processed
WR_High_sRNA1647	CCCGCGTCGCACGGATTCGTTT	14.74 RCn1I_processed
WR_High_sRNA1648	GAACGTAGGTGAGAGCTTCGGCGC	47.89 RCn1I_processed
WR_High_sRNA1649	ACACTGAGGCGTGACGACGAGGCAC	99.47 RCn1I_processed
WR_High_sRNA1650	CGTCGACTGGTGTATAAGTGGC	11.05 RCn1I_processed
WR_High_sRNA1651	ACGTTAGGAAGTCCGGAGAC	12.89 RCn1I_processed
WR_High_sRNA1652	GCGCGGGTAAACGGCGGGC	14.74 RCn1I_processed
WR_High_sRNA1653	TAGAGGCATCGGGGGCGCA	283.66 RCn1I_processed
WR_High_sRNA1654	ACAATGTAGATAAGGGAAGTCGGCAA	36.84 RCn1I_processed/18.26 RCn2D_processed
WR_High_sRNA1655	CGACGGCGGGAGCCCCGA	16.58 RCn1I_processed
WR_High_sRNA1656	AGGTGCCAGAGTAGACGCTCATC	12.89 RCn1I_processed
WR_High_sRNA1657	GGAACGGCTTCGGCTGGTC	40.52 RCn1I_processed
WR_High_sRNA1658	TAAATAAGCGGAGGAGAAGA	12.89 RCn1I_processed
WR_High_sRNA1659	GCGGGTGACCCGGGTTCGTTCCCCGGCA	11.05 RCn1I_processed
WR_High_sRNA1660	CCGAAAGATGGTGAACTATGCCTGAGCGG	11.05 RCn1I_processed
WR_High_sRNA1661	GAAAGATGGTGAACTATGCC	16.58 RCn1I_processed/10.77 RCn2D_processed
WR_High_sRNA1662	GCGTAACGGAGGAGCACGA	16.58 RCn1I_processed
WR_High_sRNA1663	GGGCTTGGTTGAACATCCGGCGTTC	12.89 RCn1I_processed
WR_High_sRNA1664	AACGGCGAGCGAACCGGG	11.05 RCn1I_processed
WR_High_sRNA1665	TCCGTCTGTAAACTGCGAGACGAA	12.89 RCn1I_processed
WR_High_sRNA1666	AACTGGCGATGCGGGATGAAC	12.89 RCn1I_processed
WR_High_sRNA1667	ATGAAGCGGGGCTGGACGCA	22.1 RCn1I_processed/36.33 RCn2D_processed
WR_High_sRNA1668	TCGCGTGGTGCAGATCGGGAC	12.89 RCn1I_processed
WR_High_sRNA1669	AAAGTCAGTGGCATATAATGGATT	11.05 RCn1I_processed
WR_High_sRNA1670	TATAGGGGCGAAAGACTAA	12.89 RCn1I_processed
WR_High_sRNA1671	GCGAAGGTGGCGGAATTGGTAGACGCGCTAG	12.89 RCn1I_processed
WR_High_sRNA1672	TTTGGTATTGTTTCGGCTCATG	11.05 RCn1I_processed
WR_High_sRNA1673	GGGGGTAGAGCACTGTTTCGGCT	106.83 RCn1I_processed
WR_High_sRNA1674	GAAGGAGAAGTCGTAACA	20.26 RCn1I_processed
WR_High_sRNA1675	GGACGGTCAAACGTTGGACACAGA	12.89 RCn1I_processed
WR_High_sRNA1676	TTTGACCGGATATCGGAAGAGGTT	12.89 RCn1I_processed
WR_High_sRNA1677	GCGTCGCACGGATTCGTA	193.41 RCn1I_processed
WR_High_sRNA1678	CACACGATTCTCGGCAACGGATATCTC	20.26 RCn1I_processed
WR_High_sRNA1679	ATCGTGCAGTAACAGGACGGTCAT	14.74 RCn1I_processed
WR_High_sRNA1680	GTTCTCCGGCAACGGCGCCA	16.58 RCn1I_processed
WR_High_sRNA1681	GACTGTTGTCGGCCGCGCC	12.89 RCn1I_processed
WR_High_sRNA1682	GTAAACGATGTCGACTTGGAGGTTGTTC	53.42 RCn1I_processed
WR_High_sRNA1683	TGAAGTGTTCGGATCGCGG	25.79 RCn1I_processed
WR_High_sRNA1684	TCATTTAGAGGAAGGAGAAGTCGTA	16.58 RCn1I_processed
WR_High_sRNA1685	GGCGAGAGACCGATAGCGAACAAG	25.79 RCn1I_processed
WR_High_sRNA1686	GTGACGGAGAATTAGGGTTC	11.05 RCn1I_processed
WR_High_sRNA1687	GAAGCGGATGGGGGCCGGCGAT	12.89 RCn1I_processed
WR_High_sRNA1688	ATGCCGACCAGGGATCGGCGGGT	12.89 RCn1I_processed
WR_High_sRNA1689	ATGATTCATGATAACTCGACGGA	18.42 RCn1I_processed
WR_High_sRNA1690	GGGATGTAGCTCAGATGGT	57.1 RCn1I_processed/25.93 RCn2D_processed
WR_High_sRNA1691	ACAGGCAATTCAGAAATTCGACTA	18.42 RCn1I_processed/44.73 RCn2D_processed
WR_High_sRNA1692	ACCAAGCGCGGGTAAACGGCGGGGG	12.89 RCn1I_processed
WR_High_sRNA1693	GTCGTTGTAGTATAGTGGTGAGTAT	14.74 RCn1I_processed
WR_High_sRNA1694	GCATCGATGAAGAACGTAGCGAAATGCG	12.89 RCn1I_processed
WR_High_sRNA1695	CAGACAGCCAGGATGTTG	12.89 RCn1I_processed
WR_High_sRNA1696	AAAACGAAGGAGTAGAAGATGAG	25.79 RCn1I_processed/27.02 RCn2D_processed
WR_High_sRNA1697	ACACGACTCTCGGCAACGGATATCTCGGGCG	11.05 RCn1I_processed
WR_High_sRNA1698	CATGCGAGAGCAGGGAACTGCCAGGCAT	70 RCn1I_processed
WR_High_sRNA1699	GTTGTCGGCCGCGCCGGCGGC	22.1 RCn1I_processed
WR_High_sRNA1700	CGTCAACGAGTCGGGTTGTTTGGGA	11.05 RCn1I_processed
WR_High_sRNA1701	GACAGCAGGACGGTGGCCA	31.31 RCn1I_processed/23.01 RCn2D_processed
WR_High_sRNA1702	GGTAGAGCACTGTTTCGGCTA	11.05 RCn1I_processed
WR_High_sRNA1703	ATTGAGGAGATTGGGAAGATA	18.42 RCn1I_processed/13.15 RCn2D_processed
WR_High_sRNA1704	CATTGGAGGGCAAGTCTGGTGC	14.74 RCn1I_processed
WR_High_sRNA1705	GACCCGAAAGATGGTGAACTAT	16.58 RCn1I_processed
WR_High_sRNA1706	GATTGGCTCTGAGGGCTGGGCT	31.31 RCn1I_processed
WR_High_sRNA1707	GGACGGACCGGGAACGGCCC	14.74 RCn1I_processed
WR_High_sRNA1708	CCTACGGCGGCATCTCGGAGATCT	14.74 RCn1I_processed
WR_High_sRNA1709	CGACTCAGAACTGGTACGG	14.74 RCn1I_processed/19.35 RCn2D_processed
WR_High_sRNA1710	TCCGTTGTAGTCTAGCTGGTTAGGATAC	31.31 RCn1I_processed
WR_High_sRNA1711	ATGCGTGCGAGTCGACGGG	12.89 RCn1I_processed
WR_High_sRNA1712	AAGACGGACGATCAAAGTTGGACG	12.89 RCn1I_processed
WR_High_sRNA1713	TCCCCTTCGTCTAGCGGTTAGG	75.52 RCn1I_processed
WR_High_sRNA1714	CCCTTCGTCTAGCGGTTAGGAC	11.05 RCn1I_processed
WR_High_sRNA1715	GTTGACCTCGGATCAGGTAGGGAT	70 RCn1I_processed/33.59 RCn2D_processed
WR_High_sRNA1716	GGTCCCGGCAACGGAACCA	539.7 RCn1I_processed
WR_High_sRNA1717	AGAGGCATCGGGGGCGCA	88.41 RCn1I_processed
WR_High_sRNA1718	GATTCATGATAACTCGACGGATC	40.52 RCn1I_processed
WR_High_sRNA1719	CATCCGGCAGGTCGGACCA	51.58 RCn1I_processed
WR_High_sRNA1720	TACACTGAGGCGTGACGACGAGGCA	941.25 RCn1I_processed
WR_High_sRNA1721	GTCCCCTTCGTCTAGCGGTTAGGGCTC	25.79 RCn1I_processed
WR_High_sRNA1722	ATTTAGAGGAAGGAGAAGTCGTA	22.1 RCn1I_processed
WR_High_sRNA1723	GAGGAAGGTGGGGATGACGTCAAGTC	14.74 RCn1I_processed
WR_High_sRNA1724	GTGTAGGATAAGTGGGAGCCCTCG	12.89 RCn1I_processed
WR_High_sRNA1725	GAGGGACTATGGCCGTTT	58.94 RCn1I_processed
WR_High_sRNA1726	AAAAGCTCGTAGTTGGACCTTG	22.1 RCn1I_processed/21.91 RCn2D_processed
WR_High_sRNA1727	AGCCCCGCGTCGCACGGCTTCGT	70 RCn1I_processed
WR_High_sRNA1728	CAGTACGAATACGAACCGTGAAA	11.05 RCn1I_processed
WR_High_sRNA1729	AGAGACGGTCCACGGGTCGACGGA	11.05 RCn1I_processed
WR_High_sRNA1730	ATGCGAGAGTAGGGAACTGCCAGGCAG	18.42 RCn1I_processed
WR_High_sRNA1731	GACGGACGGTCAAACGTTGGACAC	22.1 RCn1I_processed
WR_High_sRNA1732	GTTGACCTCGGATCAGGTAGGAAT	862.05 RCn1I_processed
WR_High_sRNA1733	GCATCGATGAAGAACGTAGCGA	31.31 RCn1I_processed
WR_High_sRNA1734	GTTGACCTCGGATCAGGTAGGAC	173.15 RCn1I_processed/39.07 RCn2D_processed
WR_High_sRNA1735	TGCGAGAGTAGGGAACTGCCATGCAT	23.95 RCn1I_processed
WR_High_sRNA1736	TTGACCGGATGTCGGAAGGGGTTT	16.58 RCn1I_processed
WR_High_sRNA1737	TACACAGCATCGTACGACGACA	20.26 RCn1I_processed
WR_High_sRNA1738	TGCGAGAGTAGGGAACTGCCAGGCAA	12.89 RCn1I_processed
WR_High_sRNA1739	GTTTGTTTGATGGTACGTGCTACTCGGA	77.36 RCn1I_processed
WR_High_sRNA1740	CTTCGTGGTGTGACTGCGTA	12.89 RCn1I_processed
WR_High_sRNA1741	GGGGATGTAGCTCAAATGGTA	219.2 RCn1I_processed/413.91 RCn2D_processed
WR_High_sRNA1742	ATGCCCTGGGACGGACTGA	16.58 RCn1I_processed
WR_High_sRNA1743	GATCCTTCGATGTCGGCTCTTCCTAT	12.89 RCn1I_processed
WR_High_sRNA1744	ACTCTCGGCAACGGATATCT	16.58 RCn1I_processed
WR_High_sRNA1745	AGAGCTGAGGACTGTAGATCCTTA	11.05 RCn1I_processed
WR_High_sRNA1746	CGTGAGACAGGTGCTGCA	35 RCn1I_processed
WR_High_sRNA1747	CCTTCGGGAACCGTGAGACA	22.1 RCn1I_processed
WR_High_sRNA1748	CCTCTGTAGTTCAGTCGGTAGAACGGCG	327.87 RCn1I_processed
WR_High_sRNA1749	CCCGACTCGGGGAGGTAGTGACA	14.74 RCn1I_processed
WR_High_sRNA1750	ATCTTGGACTAATTCGCGAGACGA	33.16 RCn1I_processed/20.45 RCn2D_processed
WR_High_sRNA1751	GGACGGAGCCGTCAGAGCGACAGA	36.84 RCn1I_processed
WR_High_sRNA1752	GTTCCCCGGCAACGGCGCCC	33.16 RCn1I_processed
WR_High_sRNA1753	TTTCACGTCGGGTTCACCA	250.51 RCn1I_processed
WR_High_sRNA1754	GAGTCCCGGCAACGGAACC	23.95 RCn1I_processed
WR_High_sRNA1755	GTGGACTGTTGTCGGCCGCGCCGGCG	20.26 RCn1I_processed
WR_High_sRNA1756	ATCCGGAGGACCGAGTAC	20.26 RCn1I_processed
WR_High_sRNA1757	TCGGTCGGGAACTCAAAGGAGACTGC	33.16 RCn1I_processed
WR_High_sRNA1758	TTGACCAGATGTCGGAAGGGGTT	11.05 RCn1I_processed/11.5 RCn2D_processed
WR_High_sRNA1759	GTCTTCTTCGTCTAGCGGTTAGGACTCC	14.74 RCn1I_processed
WR_High_sRNA1760	TGAACGTAGGTGAGAGCTTCGGCG	29.47 RCn1I_processed
WR_High_sRNA1761	ATAGGTGGGAGGCTTTGAAGCGTG	14.74 RCn1I_processed
WR_High_sRNA1762	AGGCTTGTAGCTCAGGTGGTTAGAGCGCA	35 RCn1I_processed
WR_High_sRNA1763	GCCGGAGGTAGGGTCCAGCGGCCGGGGTGTG	11.05 RCn1I_processed
WR_High_sRNA1764	GCAAACGAAAGAGGAGGACTAG	23.95 RCn1I_processed
WR_High_sRNA1765	CAACGGAGGAAGCGGCGGCTGC	35 RCn1I_processed
WR_High_sRNA1766	GCGAAGGTGGCGGAATTGGTAGACGCGCCCG	23.95 RCn1I_processed
WR_High_sRNA1767	TTTAGAGGAAGGAGAAGTCGTAACAA	14.74 RCn1I_processed
WR_High_sRNA1768	GGACTATTGTGGAAATCGGCCGAC	23.95 RCn1I_processed/10.59 RCn2D_processed
WR_High_sRNA1769	CGTCGTCGGCGCAGCCGGTCA	134.46 RCn1I_processed/38.71 RCn2D_processed
WR_High_sRNA1770	TGACGGAGAATTAGGGTTCGATT	16.58 RCn1I_processed/11.87 RCn2D_processed
WR_High_sRNA1771	CACGCCTGTCGGGACCCGAAAGATGGTGA	14.74 RCn1I_processed
WR_High_sRNA1772	CGTCGTCGGCGCAGCCGGTCACCGC	14.74 RCn1I_processed
WR_High_sRNA1773	ATCACGGGAGACACACGGCG	23.95 RCn1I_processed
WR_High_sRNA1774	CTTGGATTGAAGAGATCGGAC	20.26 RCn1I_processed/18.08 RCn2D_processed
WR_High_sRNA1775	CTTCGGGAACCGTGAGAC	49.73 RCn1I_processed
WR_High_sRNA1776	AAGGCTGACGCGGGCTCC	36.84 RCn1I_processed
WR_High_sRNA1777	TGGAAACGGTTCAGCCGGA	14.74 RCn1I_processed
WR_High_sRNA1778	TCCTCTGTAGTTCAGTCGGTAGAACGGCGT	14.74 RCn1I_processed
WR_High_sRNA1779	TCGATTCCGGTAGCCGGCACCA	44.21 RCn1I_processed
WR_High_sRNA1780	TAGTTGGACCTTGGGCCGGGCCGG	14.74 RCn1I_processed
WR_High_sRNA1781	TCGCTTGGTGCAGATCGGGGC	141.83 RCn1I_processed
WR_High_sRNA1782	CAATGTAGGCAAGGGAAGTCGGCA	99.47 RCn1I_processed/12.05 RCn2D_processed
WR_High_sRNA1783	GATCCGGGCGGAAGACATTGT	11.05 RCn1I_processed
WR_High_sRNA1784	AACGTTGGGCACGGATATCCACGG	20.26 RCn1I_processed
WR_High_sRNA1785	TAGAGGGACTATGGCCGT	40.52 RCn1I_processed
WR_High_sRNA1786	ATGCGAGAGTAGGGAACTGCCAGGCATTCT	20.26 RCn1I_processed
WR_High_sRNA1787	GACTCTCGGCAACGGATATCTCGGC	16.58 RCn1I_processed
WR_High_sRNA1788	TATTCCGTGAGTCGGAAGCGGGGCCT	25.79 RCn1I_processed
WR_High_sRNA1789	AAGGCTTGTGAATCGAGTGGCGTA	12.89 RCn1I_processed
WR_High_sRNA1790	GTCCCCTTCGTCTAGCGGTTAGGACTC	539.7 RCn1I_processed
WR_High_sRNA1791	GATCCAGCCCCGCGTCGCCCGGAT	16.58 RCn1I_processed
WR_High_sRNA1792	TAAATAAGCGGAGGAGAAGAAACTTAC	14.74 RCn1I_processed
WR_High_sRNA1793	TCCGGGGGTAGAGCACTGTTTCGGCT	31.31 RCn1I_processed
WR_High_sRNA1794	GTCCCCGGCAACGGCGCCA	114.2 RCn1I_processed
WR_High_sRNA1795	ATCCCCGGACAGGAGTAGGGTATT	35 RCn1I_processed
WR_High_sRNA1796	TTAAGTGGGAAACGATGT	70 RCn1I_processed
WR_High_sRNA1797	GCATCGATGAAGAACGTAGCGAAATG	16.58 RCn1I_processed
WR_High_sRNA1798	TTATAGTTTGTTTGATGGTACGTGCTAC	14.74 RCn1I_processed
WR_High_sRNA1799	TGGGCGTGGCGGGGAAACAGGACA	14.74 RCn1I_processed
WR_High_sRNA1800	AACTGGCGATGCGGGATGAACC	14.74 RCn1I_processed
WR_High_sRNA1801	AGCTGAGGACTGTAGATCCTTA	12.89 RCn1I_processed
WR_High_sRNA1802	ATCAAGTTTCGGGTGATGGAC	12.89 RCn1I_processed
WR_High_sRNA1803	AGAGGACGTGAGATCACGACGCAT	12.89 RCn1I_processed
WR_High_sRNA1804	AAGTTGGGGGCTCGAAGACGA	31.31 RCn1I_processed
WR_High_sRNA1805	TTCGTTTCACGTCGGGTTCACCA	82.89 RCn1I_processed
WR_High_sRNA1806	CGGTCGGGAACTCAAAGGAGACTGC	51.58 RCn1I_processed
WR_High_sRNA1807	TCGAGACCTGCATGGGCCACCA	11.05 RCn1I_processed/29.03 RCn2D_processed
WR_High_sRNA1808	TGATTAATAGGGACAGTCGGGG	29.47 RCn1I_processed
WR_High_sRNA1809	CGTGTGGAACAAAAGGGTAA	12.89 RCn1I_processed
WR_High_sRNA1810	CAAATGAGAACTTTGAAGGCCGAAGA	12.89 RCn1I_processed
WR_High_sRNA1811	TTCGAACTGTGAAACTGCGAATGGC	93.94 RCn1I_processed
WR_High_sRNA1812	ATTAATAGGGACAGTCGGGGGCAT	57.1 RCn1I_processed
WR_High_sRNA1813	CGTAATCCGGGCTGCGGACA	11.05 RCn1I_processed
WR_High_sRNA1814	CACGGAATCGGGAGCTCCAAGTGGGC	12.89 RCn1I_processed
WR_High_sRNA1815	TGCGAGAGTAGGGAACTGCCCGGCA	14.74 RCn1I_processed
WR_High_sRNA1816	CAGTGTGCTACACTAACGGTGAAGTCAA	22.1 RCn1I_processed
WR_High_sRNA1817	TGACAGAAGAGATTGAGCAC	11.05 RCn1I_processed/1455.17 RCn2D_processed
WR_High_sRNA1818	TAGGTGGGAGGCTTTGAAGCGTGGACGCC	36.84 RCn1I_processed
WR_High_sRNA1819	TCGGGAACTCAAAGGAGACTGCCG	22.1 RCn1I_processed
WR_High_sRNA1820	GCAGGTGTCCTAAGATGAGCTCA	12.89 RCn1I_processed
WR_High_sRNA1821	GAACCTGCGGAAGGATCA	11.05 RCn1I_processed
WR_High_sRNA1822	TCCTCTGTAGTTCAGTCGGTA	195.25 RCn1I_processed
WR_High_sRNA1823	GCATCCGTAGCTCAGCTGGATAGAGTACT	12.89 RCn1I_processed
WR_High_sRNA1824	CGAGTCCGGGCGACGCCACCA	20.26 RCn1I_processed
WR_High_sRNA1825	AAGGTGGCGGAATTGGTAGACGCGCTAGC	11.05 RCn1I_processed
WR_High_sRNA1826	GCGGGCATCGTATAATGGCTATT	12.89 RCn1I_processed
WR_High_sRNA1827	CGTTCCCCACGGACGGCGCCA	29.47 RCn1I_processed
WR_High_sRNA1828	TAGGGACAGTCGGGGGCAT	178.67 RCn1I_processed/47.11 RCn2D_processed
WR_High_sRNA1829	GACATCCACGGAATTCGGCAGAGATGC	40.52 RCn1I_processed
WR_High_sRNA1830	AAAACGAAGGAGTAGAAGATGAGA	66.31 RCn1I_processed/37.25 RCn2D_processed
WR_High_sRNA1831	TCCTACGTGGCGTTGATGTGGCAT	20.26 RCn1I_processed
WR_High_sRNA1832	GGCGGGCTGAATCCTTTGCAGACGA	11.05 RCn1I_processed
WR_High_sRNA1833	TTACACTGAGGCGTGACGACGAGGCA	416.29 RCn1I_processed
WR_High_sRNA1834	AAAACAGAGGATTGCAAAACACAG	38.68 RCn1I_processed/13.15 RCn2D_processed
WR_High_sRNA1835	GTAACGGCGAGCGAACCGGGA	25.79 RCn1I_processed
WR_High_sRNA1836	AAAGATGGTGAACTATGC	12.89 RCn1I_processed
WR_High_sRNA1837	AGCGCGGGTAAACGGCGGGG	44.21 RCn1I_processed
WR_High_sRNA1838	ATGAGTCAATGACATGTGGGTCAG	18.42 RCn1I_processed
WR_High_sRNA1839	CAGTCGGTAGAACGGCGGGC	27.63 RCn1I_processed
WR_High_sRNA1840	TCTCGTGTGGAACAAAAGGGTAAA	27.63 RCn1I_processed
WR_High_sRNA1841	CGCGGCAACGCAACTGAACGCGGA	12.89 RCn1I_processed/25.74 RCn2D_processed
WR_High_sRNA1842	GGTGGGGAGTTTGGCTGGGGCGGCACA	11.05 RCn1I_processed
WR_High_sRNA1843	GTTCGTGACCTGCATGGGCCACCA	71.84 RCn1I_processed
WR_High_sRNA1844	TCGCTTGGTGCAGATCGGGCA	11.05 RCn1I_processed
WR_High_sRNA1845	TGTGACCGTGGAATTGGCCCAA	11.05 RCn1I_processed
WR_High_sRNA1846	TTGACATCCACGGAATTCGGCAGAG	27.63 RCn1I_processed
WR_High_sRNA1847	GGCCCCGAACCCGTCGGC	22.1 RCn1I_processed
WR_High_sRNA1848	AGGGGCGTAGTTCAATTGGTAGAGCAC	93.94 RCn1I_processed
WR_High_sRNA1849	CACACGACTCTTGGCAACGGATAT	11.05 RCn1I_processed
WR_High_sRNA1850	GCCGACCAGGGATCGGCGGATGT	16.58 RCn1I_processed
WR_High_sRNA1851	CCTGAAGGGACGTTGAAGACGACG	22.1 RCn1I_processed
WR_High_sRNA1852	GTTAAGTGGGAAACGATGTGGGAA	687.06 RCn1I_processed
WR_High_sRNA1853	AGACGTCTGAGGAATGTCGGC	25.79 RCn1I_processed
WR_High_sRNA1854	GTCTTGTAACACGGACCAAGGAGT	11.05 RCn1I_processed
WR_High_sRNA1855	CGCCGTCCGAATTGTAGTCTGGAGAGGC	47.89 RCn1I_processed
WR_High_sRNA1856	GCTCGTGTTGTGAAATGTTGGG	11.05 RCn1I_processed
WR_High_sRNA1857	TCTGGGTGGTGTAGTTGGTTAT	11.05 RCn1I_processed
WR_High_sRNA1858	CGTGCCGGCCGGGGGACG	12.89 RCn1I_processed
WR_High_sRNA1859	CGGCTCGGGGCGTGGACTG	33.16 RCn1I_processed
WR_High_sRNA1860	AGGGACAGTCGGGGGCATT	46.05 RCn1I_processed/34.51 RCn2D_processed
WR_High_sRNA1861	TTAAGTGGGAAACGATGTGGGAAGGC	237.62 RCn1I_processed
WR_High_sRNA1862	TTTAGAGGAAGGAGAAGTCGTA	42.37 RCn1I_processed/33.59 RCn2D_processed
WR_High_sRNA1863	GCGGGCATCGTATAATGGCTATTAACTCA	14.74 RCn1I_processed
WR_High_sRNA1864	GCTCACTGGTCGAGTCGGCCTGCGCGGA	99.47 RCn1I_processed
WR_High_sRNA1865	ATTATGCGCCGCTGTCGTCGAC	16.58 RCn1I_processed/21.54 RCn2D_processed
WR_High_sRNA1866	ATGTCAAAGTGAAGAAATTCAACCAAGC	14.74 RCn1I_processed
WR_High_sRNA1867	CGACTCAGAACTGGTACGGACAA	29.47 RCn1I_processed/20.27 RCn2D_processed
WR_High_sRNA1868	ATTCGGTCGGGAACTCAAAGGAGA	47.89 RCn1I_processed
WR_High_sRNA1869	GTCTCCTTCGTCTAGCGGTTAGGACTC	16.58 RCn1I_processed
WR_High_sRNA1870	TAGGCAAGGGAAGTCGGC	25.79 RCn1I_processed
WR_High_sRNA1871	CTTGATGTGTAGGATAGGTGGGAGG	12.89 RCn1I_processed
WR_High_sRNA1872	TCTGTAGTTCAGTCGGTAGAACGGCG	64.47 RCn1I_processed
WR_High_sRNA1873	CGGCGGCATCTCGGAGATCT	11.05 RCn1I_processed
WR_High_sRNA1874	GACACAACTGTGGCATTAAAACAA	12.89 RCn1I_processed
WR_High_sRNA1875	ACGTGTCACATCGGATATACGGAC	11.05 RCn1I_processed
WR_High_sRNA1876	ACACGACTCTCGGCAACGGCTAT	11.05 RCn1I_processed/15.7 RCn2D_processed
WR_High_sRNA1877	TTGACCTCGGATCAGGTA	68.15 RCn1I_processed
WR_High_sRNA1878	ACACGACTCTCGGCAACGG	38.68 RCn1I_processed/14.42 RCn2D_processed
WR_High_sRNA1879	CTCGCTTGGTGCAGATCGGGAC	18.42 RCn1I_processed
WR_High_sRNA1880	ACGGACCGGGAACGGCCCCCT	81.05 RCn1I_processed
WR_High_sRNA1881	TAGGGGCGAAAGACTAATCG	11.05 RCn1I_processed
WR_High_sRNA1882	AAGATGGTGAACTATGCCTGA	22.1 RCn1I_processed/26.47 RCn2D_processed
WR_High_sRNA1883	AACGCAGGTGAGAGCTTCGGCGCA	77.36 RCn1I_processed/159.94 RCn2D_processed
WR_High_sRNA1884	ATCATATCGGATATACGGATACAC	11.05 RCn1I_processed
WR_High_sRNA1885	GATGGTGAACTATGCCTGAGCGGGGCGA	18.42 RCn1I_processed
WR_High_sRNA1886	GGTGGGAGGCTTTGAAGCGTGGACGC	11.05 RCn1I_processed
WR_High_sRNA1887	CACGACTTTCGGCAACGGATAT	20.26 RCn1I_processed
WR_High_sRNA1888	ACGACTCTCGGCAACGGA	11.05 RCn1I_processed
WR_High_sRNA1889	CATGCGAGAGTAGGGAACTG	38.68 RCn1I_processed
WR_High_sRNA1890	TTTTTGGTAAGCAGAACTGGC	35 RCn1I_processed
WR_High_sRNA1891	TCCGTTGTAGTCTAGCTGGTTAGGATACTC	16.58 RCn1I_processed
WR_High_sRNA1892	GCGCCGTCCGAATTGTAGTCTGGAGAGGC	12.89 RCn1I_processed
WR_High_sRNA1893	TTAGGGGATCGAAGACGATCA	18.42 RCn1I_processed
WR_High_sRNA1894	AAGACGGATGGCCAAAGTTCGGCG	12.89 RCn1I_processed
WR_High_sRNA1895	GTTCGTGTCCGGGCGACGCCACCA	31.31 RCn1I_processed
WR_High_sRNA1896	GGTTCGTATCCGGCAGGTCGGACCA	18.42 RCn1I_processed
WR_High_sRNA1897	GTCTTCTTCGTCTAGCGGTTAGGACTC	14.74 RCn1I_processed
WR_High_sRNA1898	ATTTTTGGTAAGCAGAACTGGCGAT	18.42 RCn1I_processed
WR_High_sRNA1899	TTACGGTGCCGAACTGCGCGCTAA	25.79 RCn1I_processed
WR_High_sRNA1900	AAGCGGATGGGGGCCGGC	14.74 RCn1I_processed
WR_High_sRNA1901	GCTTTCCGTCGCACTGAGAAGGCA	11.05 RCn1I_processed
WR_High_sRNA1902	CGTATCCGGCAGGTCGGACCA	464.18 RCn1I_processed
WR_High_sRNA1903	TGTCGCTCTGACGGCTCCGTCCAA	11.05 RCn1I_processed
WR_High_sRNA1904	AGGGAAGCGGATGGGGGCCGG	14.74 RCn1I_processed
WR_High_sRNA1905	GTTCAGTCGGTAGAACGGCG	12.89 RCn1I_processed
WR_High_sRNA1906	TCTCCTGTAGTTCAGTCGGTAGAACGGCG	18.42 RCn1I_processed
WR_High_sRNA1907	GTAAACGATGTCGACTTGGAGGTTGTTCC	283.66 RCn1I_processed
WR_High_sRNA1908	GCGGGAGATTGTGGGTTC	12.89 RCn1I_processed
WR_High_sRNA1909	CATGCGAGAGTAGGGAACTACCAGGCAT	11.05 RCn1I_processed
WR_High_sRNA1910	CAGCAGGACGGTGGTCATG	86.57 RCn1I_processed
WR_High_sRNA1911	ACTCGACGGATCGCCCGGCCC	11.05 RCn1I_processed
WR_High_sRNA1912	TGGTCGATTAAGACAGCA	14.74 RCn1I_processed
WR_High_sRNA1913	TCGCTGGTGCAGATCGGGAC	22.1 RCn1I_processed/14.97 RCn2D_processed
WR_High_sRNA1914	CATACGACTCTCGGCAACGGATATC	16.58 RCn1I_processed
WR_High_sRNA1915	ATCCCCGGCAACGGCGCCA	108.68 RCn1I_processed
WR_High_sRNA1916	GAACTGGTACGGACAAGGGGAA	22.1 RCn1I_processed/15.34 RCn2D_processed
WR_High_sRNA1917	GCAAGGCTGTAAGGCGGAGCG	12.89 RCn1I_processed
WR_High_sRNA1918	TATCGGTCTGCATGGAAGGTAG	12.89 RCn1I_processed/11.69 RCn2D_processed
WR_High_sRNA1919	TTCCCGTCGTAGCCACCA	20.26 RCn1I_processed
WR_High_sRNA1920	CATGATAACTCGACGGATCGCACGG	20.26 RCn1I_processed
WR_High_sRNA1921	GATCTTTAGTCCCGGATTCGTAGT	14.74 RCn1I_processed
WR_High_sRNA1922	CAGGTTCGTGACCTGCATGGGCCACCA	31.31 RCn1I_processed
WR_High_sRNA1923	ATGCGAGAGTAGGGGACTGCCAGGCAT	82.89 RCn1I_processed
WR_High_sRNA1924	CCTTCGGGATCGGAGTAAT	18.42 RCn1I_processed
WR_High_sRNA1925	TGCGAGAGTAGGGAACTGCCAGGCGT	23.95 RCn1I_processed
WR_High_sRNA1926	TGCGAGAGTATGGAACTGCCAGGCAT	20.26 RCn1I_processed
WR_High_sRNA1927	TTTAGAGGAAGGAGAAGTCGTAA	14.74 RCn1I_processed
WR_High_sRNA1928	GCGTCGGTGGTTTAGTGGTAAAAT	11.05 RCn1I_processed
WR_High_sRNA1929	GTTCGTTTCCCGGCAACGGAACCA	16.58 RCn1I_processed
WR_High_sRNA1930	GTGGCTGTAGTTTAGTGGTG	11.05 RCn1I_processed
WR_High_sRNA1931	TGCGAGAGTAGGGAACTTCCAGGCAT	20.26 RCn1I_processed
WR_High_sRNA1932	CCTGATAAGGGTGAGGTCGG	12.89 RCn1I_processed
WR_High_sRNA1933	AGTTGGGGGCTCGAAGACGATCAGA	27.63 RCn1I_processed
WR_High_sRNA1934	AGCCAGGATGTTGGCTTAGAAGCAGC	23.95 RCn1I_processed
WR_High_sRNA1935	TTCGGGAAAAGGATTGGCT	40.52 RCn1I_processed
WR_High_sRNA1936	GACGGACGGTCAAACGTTAGGCAC	14.74 RCn1I_processed
WR_High_sRNA1937	CAATGTAGGCAAGGGAAGTCGGCAAAA	14.74 RCn1I_processed
WR_High_sRNA1938	CACACGACTCTCGGCAACGGAT	683.37 RCn1I_processed/254.88 RCn2D_processed
WR_High_sRNA1939	ATGCGAGAGTAGGGAACTGCAAGGCAT	11.05 RCn1I_processed
WR_High_sRNA1940	AAAACGATCGAGAATTGACGGAAG	11.05 RCn1I_processed/12.05 RCn2D_processed
WR_High_sRNA1941	GACTTGGGTATAGGGGCGA	47.89 RCn1I_processed
WR_High_sRNA1942	CGTCTGTTCGAATCAGGCCCACGTCGCCA	11.05 RCn1I_processed
WR_High_sRNA1943	TGATTAGGGACCCGGGGGCGC	12.89 RCn1I_processed
WR_High_sRNA1944	GGAACAATGTAGGCAAGGGAAGTC	22.1 RCn1I_processed
WR_High_sRNA1945	GAATGGTCCGGTGAAGTGTTCG	18.42 RCn1I_processed
WR_High_sRNA1946	AACAGCCGACTCAGAACTGGTACGGACAA	11.05 RCn1I_processed
WR_High_sRNA1947	AGGCAAGGGAAGTCGGCAA	51.58 RCn1I_processed
WR_High_sRNA1948	ATGAATCTGGACAGAGAGCCGGTC	18.42 RCn1I_processed
WR_High_sRNA1949	TGGACTGTTGTCGGCCGCG	29.47 RCn1I_processed/15.52 RCn2D_processed
WR_High_sRNA1950	TAGGGACAGTCGGGGGCATCA	25.79 RCn1I_processed/46.01 RCn2D_processed
WR_High_sRNA1951	GCGGGTGACCCGGGTTCGATCCCCGGCA	12.89 RCn1I_processed
WR_High_sRNA1952	TTTTGGTAAGCAGAACTGGCGA	42.37 RCn1I_processed/12.96 RCn2D_processed
WR_High_sRNA1953	TGCGTCGTAGTCCGGATCGGAGT	12.89 RCn1I_processed
WR_High_sRNA1954	CAAAACCACCGCGGATTGGGTCGA	14.74 RCn1I_processed
WR_High_sRNA1955	ACGAGTCGGGTTGTTTGGGAAT	11.05 RCn1I_processed
WR_High_sRNA1956	TACACTGAGGCGTGACGACGAGGCACT	16.58 RCn1I_processed
WR_High_sRNA1957	AATCTCGTGTGGAACAAAAGGGTA	36.84 RCn1I_processed
WR_High_sRNA1958	AACGGATCCGTAACTTCGGGA	16.58 RCn1I_processed/13.33 RCn2D_processed
WR_High_sRNA1959	ATAGGTGGGAGGCTTTGAAG	11.05 RCn1I_processed
WR_High_sRNA1960	TGGTGACGGGTGACGGAGA	35 RCn1I_processed
WR_High_sRNA1961	ACACTGACAGAGCCAGCGA	16.58 RCn1I_processed/44.55 RCn2D_processed
WR_High_sRNA1962	GCCAATGGAACAATGTAGGCA	14.74 RCn1I_processed
WR_High_sRNA1963	TGCCGATCAGGGATCGGCGGA	14.74 RCn1I_processed
WR_High_sRNA1964	ACCAAGCGCGGGTAAACGGCGGGGGT	16.58 RCn1I_processed
WR_High_sRNA1965	AAAAGCAGTGGGCTACAGATCTGT	11.05 RCn1I_processed
WR_High_sRNA1966	GCTCGGGGCGTGGACTGTTGTCGGCC	31.31 RCn1I_processed
WR_High_sRNA1967	GGTCCGGGCGAAGCCACCA	14.74 RCn1I_processed
WR_High_sRNA1968	TGATGTGTAGGATAGGTGGG	31.31 RCn1I_processed
WR_High_sRNA1969	GCGAAGGTGGCGGAATTGGTAGACGCGCG	12.89 RCn1I_processed
WR_High_sRNA1970	CAAATCCGGCAGGTCGGACCA	16.58 RCn1I_processed
WR_High_sRNA1971	GGCCTTAACTGGCCGGGTCGTGCCT	20.26 RCn1I_processed
WR_High_sRNA1972	AGTCGGTCTGATTGATTGCGTCAT	11.05 RCn1I_processed
WR_High_sRNA1973	ATCCTGGTCGGACATCAGGAGG	16.58 RCn1I_processed
WR_High_sRNA1974	ATGCGAGAGTAGGGAACTGCCAGGCATGCG	12.89 RCn1I_processed
WR_High_sRNA1975	GGAGCGGTAGTTCAGTTGGTTAGAA	66.31 RCn1I_processed
[truncated: 5,447 more rows]
