# Supplementary material for: Construction of small RNA-mediated gene regulatory networks in the roots of rice (Oryza sativa)
Source: BMC Genomics. 2013 Jul 27;14:510. doi: 10.1186/1471-2164-14-510 (PMC3734165; doi:10.1186/1471-2164-14-510)
Supplement: Additional file 3 — Data S3. AGO1-enriched sRNAs highly expressed in the root tips of rice. [file 1471-2164-14-510-S3.txt]

sRNA_id	sRNA_Sequence	sRNACount GSM	GSM455965_Rice_Total_Count	GSM455962_Rice_AGO1a_Count	GSM455963_Rice_AGO1b_Count	GSM455964_Rice_AGO1c_Count
RT_High_sRNA80645	TACACGTTGGGCGCTCGATCC	16.03 GSM409314(Root Apex 2)	0.25	3.17	0	0
RT_High_sRNA80726	TACCGTGTGCCGGATTATGAC	32.06 GSM409314(Root Apex 2)	2.23	26.91	0	55.5
RT_High_sRNA81041	TAGGTTTCTCTTGATCGGGCT	16.03 GSM409314(Root Apex 2)	0.25	0	0	4.88
RT_High_sRNA81795	TCCTAGGTTGCTATATTTTGG	16.03 GSM409314(Root Apex 2)	0	0	0	10.54
RT_High_sRNA83982	TTCGTAGTGCTAGGTGGTGTC	16.03 GSM409314(Root Apex 2)	0	0	0	7.97
RT_High_sRNA84234	TTGTAGTCTTTTTCCTTGCTCC	16.03 GSM409314(Root Apex 2)	1.49	0	0	12.33
RT_High_sRNA84634	TCGTAAAGGAAGTCGTTTAGG	17.73 GSM409315(Root Apex 3)	0	2.64	0	4.63
RT_High_sRNA85434	TGTACTGCGCTGGATTCCTCA	17.73 GSM409315(Root Apex 3)	0.5	10.02	0	7.19
RT_High_sRNA85440	TGTAGGTTTTGCCATCACCGGT	17.73 GSM409315(Root Apex 3)	0.25	3.17	0	0
RT_High_sRNA85489	TGTGCGCTTTGCAAGTTCGTG	17.73 GSM409315(Root Apex 3)	10.18	32.97	0.81	19.79
RT_High_sRNA85492	TGTGGAATCGTGTCTTGTGGG	26.6 GSM409315(Root Apex 3)	0.74	0	0	5.4
RT_High_sRNA85589	TTACTCGTGCGGTTCAAATTG	17.73 GSM409315(Root Apex 3)	0.25	10.29	0	0
RT_High_sRNA85686	TTCCGGTTCACTTTAATAGCA	17.73 GSM409315(Root Apex 3)	1.24	6.07	0	0
RT_High_sRNA86997	AGCCTGTGATGATTAGCATA	106.38 GSM409315(Root Apex 3)	0.25	0	0	12.59
RT_High_sRNA88260	CCATTATCAATCTGAGCCTG	26.6 GSM409315(Root Apex 3)	0.25	3.69	0	0
RT_High_sRNA88826	CGTCCTAGTCTCAACCATA	26.6 GSM409315(Root Apex 3)	0.5	0.26	147.07	0
RT_High_sRNA89267	GACCTGTGATGAAATCTGGA	26.6 GSM409315(Root Apex 3)	0	5.01	99.13	6.68
RT_High_sRNA90475	GGTTTGGTCTGGGATGGAGT	17.73 GSM409315(Root Apex 3)	0	0	0	12.33
RT_High_sRNA90827	TAACGAGCAATGATTCAGG	17.73 GSM409315(Root Apex 3)	0.25	3.96	0	0
RT_High_sRNA91065	TAGGTAGGCCACTGTCTTCTC	17.73 GSM409315(Root Apex 3)	0.25	0	0	5.91
RT_High_sRNA91231	TCACACAATTGGTCATCGCGC	17.73 GSM409315(Root Apex 3)	2.73	33.76	0	9.76
RT_High_sRNA91233	TCACAGGTTTGACCATTCGTC	17.73 GSM409315(Root Apex 3)	0.25	0	0	15.42
RT_High_sRNA2107	AACACAGCGATACGCCCCGCGCCGG	10.05 GSM409313(Root Apex 1)	0	0	22.75	0
RT_High_sRNA3589	AAGGTAGCCAAATGCCTCGTCATCTA	20.11 GSM409313(Root Apex 1)/96.18 GSM409314(Root Apex 2)	0.74	0	41.44	0
RT_High_sRNA20044	ATACCGTCCTAGTCTCAACCA	30.16 GSM409313(Root Apex 1)/192.37 GSM409314(Root Apex 2)/17.73 GSM409315(Root Apex 3)	0.5	0	64.19	0
RT_High_sRNA26425	CACATCGAGGTCCCTAAACTT	10.05 GSM409313(Root Apex 1)	0	3.96	0	0
RT_High_sRNA26690	CACCTGACTTCGCTACCATCT	10.05 GSM409313(Root Apex 1)	11.66	3.17	0	36.49
RT_High_sRNA28972	CCAAATTCCCAACTTTTCATC	140.75 GSM409313(Root Apex 1)/224.43 GSM409314(Root Apex 2)/824.45 GSM409315(Root Apex 3)	1.99	9.23	46.32	0
RT_High_sRNA30669	CCGTCCTAGTCTCAACCATA	10.05 GSM409313(Root Apex 1)/64.12 GSM409314(Root Apex 2)/35.46 GSM409315(Root Apex 3)	0	0	53.63	0
RT_High_sRNA30904	CCTATATGAACACTGTTGCCAG	10.05 GSM409313(Root Apex 1)	0.74	4.48	0	7.71
RT_High_sRNA35157	CTCCGATGATGATGTAAATTT	10.05 GSM409313(Root Apex 1)	0	0	0	5.91
RT_High_sRNA39945	GATACCGTCCTAGTCTCAA	10.05 GSM409313(Root Apex 1)/16.03 GSM409314(Root Apex 2)/35.46 GSM409315(Root Apex 3)	1.99	0	109.7	9.51
RT_High_sRNA39947	GATACCGTCCTAGTCTCAACCA	241.29 GSM409313(Root Apex 1)/496.95 GSM409314(Root Apex 2)/283.68 GSM409315(Root Apex 3)	2.48	0	86.94	0
RT_High_sRNA42334	GCCCGCTGATCCGATGATTCATGA	120.65 GSM409313(Root Apex 1)/112.21 GSM409314(Root Apex 2)/44.33 GSM409315(Root Apex 3)	1.24	0	50.38	0
RT_High_sRNA45219	GGCCGGTGAAGAAAACCTCG	10.05 GSM409313(Root Apex 1)/17.73 GSM409315(Root Apex 3)	0	0	0	4.37
RT_High_sRNA45279	GGCCTATTAGCTCAGCTGGT	10.05 GSM409313(Root Apex 1)/32.06 GSM409314(Root Apex 2)/859.91 GSM409315(Root Apex 3)	21.09	4.75	101.57	0
RT_High_sRNA49764	GTGCCGTGATGATTGCTCGCTTA	10.05 GSM409313(Root Apex 1)/16.03 GSM409314(Root Apex 2)	0.25	0	0	9.25
RT_High_sRNA52127	TAAGATGTTTTGGTTTTGTC	10.05 GSM409313(Root Apex 1)	0	4.22	0	0
RT_High_sRNA53188	TACGAATGAACAAAAATGTGA	10.05 GSM409313(Root Apex 1)	0.5	3.96	0	7.45
RT_High_sRNA53241	TACGCCCTATTTTGCAGGCAGT	10.05 GSM409313(Root Apex 1)	0.74	0	49.57	0
RT_High_sRNA54068	TAGGAAAGTTTTGATGTGATT	10.05 GSM409313(Root Apex 1)	0.74	3.17	0	0
RT_High_sRNA55029	TATATGGTGTATTTGTGTTGA	10.05 GSM409313(Root Apex 1)	0.25	0	0	6.94
RT_High_sRNA55881	TCAAACATGTGCTAAAAAGTC	10.05 GSM409313(Root Apex 1)	0.74	0	0	5.65
RT_High_sRNA56321	TCACCATGCTAGTCGGCGCCA	10.05 GSM409313(Root Apex 1)	0	0	0	10.02
RT_High_sRNA57101	TCCCAAAATAAACAAAGCT	10.05 GSM409313(Root Apex 1)	0.25	0	0	3.85
RT_High_sRNA57513	TCGATAGTGTAGTTTTGTGAA	10.05 GSM409313(Root Apex 1)	5.21	3.17	0	15.93
RT_High_sRNA57838	TCGGTGTTCGCTATATATACT	10.05 GSM409313(Root Apex 1)	0.5	11.34	0.81	11.56
RT_High_sRNA57890	TCGTCCTAGGTGAAACAGCCA	10.05 GSM409313(Root Apex 1)/16.03 GSM409314(Root Apex 2)	0.74	7.12	0	0
RT_High_sRNA58165	TCTATATGAATATGGGCAATG	10.05 GSM409313(Root Apex 1)	0.74	0	0	8.48
RT_High_sRNA59628	TGATATGATGATCAAATTTGA	20.11 GSM409313(Root Apex 1)/17.73 GSM409315(Root Apex 3)	0	0	0	7.71
RT_High_sRNA60247	TGCCAGTGATGCATAAACAA	10.05 GSM409313(Root Apex 1)	0	0	0	5.91
RT_High_sRNA60611	TGCTAGCTTGGATTCTGACTT	30.16 GSM409313(Root Apex 1)	0.74	15.3	50.38	9.51
RT_High_sRNA61268	TGGCGTGTGCCTCTGGTCGAA	10.05 GSM409313(Root Apex 1)	0	0	67.44	0
RT_High_sRNA63804	TTAAGGAAGCTCATGACACCC	10.05 GSM409313(Root Apex 1)	0.25	1.85	0	13.62
RT_High_sRNA64972	TTGAAAGTTTATGTGTGTAGA	10.05 GSM409313(Root Apex 1)	0.74	0	0	15.93
RT_High_sRNA65022	TTGAAGTACTCATGAGGTTGC	10.05 GSM409313(Root Apex 1)	0.25	0	0	12.85
RT_High_sRNA65649	TTGGTACGTCATCCGTGTATGAG	10.05 GSM409313(Root Apex 1)	0	3.96	0.81	0
RT_High_sRNA65782	TTGGTTCTTGTGTAGAGATGGTT	10.05 GSM409313(Root Apex 1)	0	3.96	0	0
RT_High_sRNA68536	ACCCTGTTGAGCTTGACTCT	16.03 GSM409314(Root Apex 2)	3.47	0	102.38	46.25
RT_High_sRNA68595	ACCGTCCTAGTCTCAACCATA	16.03 GSM409314(Root Apex 2)/17.73 GSM409315(Root Apex 3)	0.99	2.9	124.32	0
RT_High_sRNA70098	AGCGATTCCCGTAGTAGCGGC	16.03 GSM409314(Root Apex 2)	0.5	4.75	0	0
RT_High_sRNA70318	AGGAGAAAGGTTCCATGTG	16.03 GSM409314(Root Apex 2)	0	0	0	9.76
RT_High_sRNA73267	CATAATGTTCACTTCTACTCGT	16.03 GSM409314(Root Apex 2)	0.99	4.75	0	0
RT_High_sRNA73918	CCCAGTGCTCTGAATGTCAA	16.03 GSM409314(Root Apex 2)	0.25	0	72.32	9.76
RT_High_sRNA75172	CGGTACCAAATCGAGGCAAACTC	16.03 GSM409314(Root Apex 2)	0	0	0	8.99
RT_High_sRNA75473	CTAAACCCTAAACCCTAAACC	16.03 GSM409314(Root Apex 2)	0	0	0	9.25
RT_High_sRNA76008	CTGGTCCCATGTCGAAATTCCT	16.03 GSM409314(Root Apex 2)	0	9.23	0	0
RT_High_sRNA77882	GCCGGTTTCTGTGATTACATTT	16.03 GSM409314(Root Apex 2)	0	0	55.25	0
