# Supplementary material for: Construction of small RNA-mediated gene regulatory networks in the roots of rice (Oryza sativa)
Source: BMC Genomics. 2013 Jul 27;14:510. doi: 10.1186/1471-2164-14-510 (PMC3734165; doi:10.1186/1471-2164-14-510)
Supplement: Additional file 4 — Data S4. AGO1-enriched sRNAs highly expressed in the whole roots of rice. [file 1471-2164-14-510-S4.txt]

sRNA_id	sRNA_Sequence	sRNACount GSM	GSM455965_Rice_Total_Count	GSM455962_Rice_AGO1a_Count	GSM455963_Rice_AGO1b_Count	GSM455964_Rice_AGO1c_Count
WR_High_sRNA43	GGAAGGAGAAGTCGTAACA	101.31 RCn1I_processed	7.2	0	83.69	0
WR_High_sRNA76	TGAAAGACGAACAACTGCGA	14.74 RCn1I_processed/30.86 RCn2D_processed	0.25	0	0	4.11
WR_High_sRNA98	AAAGGCTGACGCGGGCTCC	42.37 RCn1I_processed	1.24	7.65	597.24	8.22
WR_High_sRNA317	CGACTCTCGGCAACGGATA	51.58 RCn1I_processed	3.23	0	50.38	6.17
WR_High_sRNA365	TCTCGGACCAGGCTTCATTC	16.58 RCn1I_processed/47.84 RCn2D_processed	4.47	31.13	157.64	83.77
WR_High_sRNA536	ACAGCAGGACGGTGGTCAT	44.21 RCn1I_processed	1.24	0	99.13	5.65
WR_High_sRNA547	CCCGGCAGAGAGCGCGACCA	11.05 RCn1I_processed	0	0	43.88	0
WR_High_sRNA663	GATTGGCTCTGAGGGCTGG	33.16 RCn1I_processed	0.99	0	0	8.48
WR_High_sRNA672	AAAAGCTCGTAGTTGGACC	31.31 RCn1I_processed/24.47 RCn2D_processed	28.54	0	86.13	0
WR_High_sRNA754	GCGGATGTAGCCAAGTGGA	86.57 RCn1I_processed	12.41	22.95	489.98	44.2
WR_High_sRNA819	TCAACGGCGTCATCTATTAAA	23.95 RCn1I_processed	6.45	21.37	0.81	29.29
WR_High_sRNA828	ATAAGCGGAGGAGAAGAAACT	44.21 RCn1I_processed/18.62 RCn2D_processed	0.25	3.69	0	0
WR_High_sRNA964	AATTGACGGAAGGGCACCAC	22.1 RCn1I_processed	3.97	0	0	14.39
WR_High_sRNA1124	ACGACTCTCGGCAACGGATA	103.15 RCn1I_processed/39.62 RCn2D_processed	17.62	0	145.45	0
osa-miR528-5p	TGGAAGGGGCATGCAGAGGAG	40.52 RCn1I_processed/10.41 RCn2D_processed	30.77	38.78	0	126.94
WR_High_sRNA1166	CGATGTCGGCTCTTCCTATC	11.05 RCn1I_processed	0.25	3.17	0	0
WR_High_sRNA1176	TAAGCGGAGGAGAAGAAACT	77.36 RCn1I_processed/33.23 RCn2D_processed	0.99	0	56.07	0
WR_High_sRNA1374	GGTAGGGTCCAGCGGCCGG	27.63 RCn1I_processed	0	0	25.19	0
WR_High_sRNA1376	TTAGAGGAAGGAGAAGTCG	12.89 RCn1I_processed/13.33 RCn2D_processed	0.74	0	80.44	0
WR_High_sRNA1440	TTAAAGGAATTGACGGAAGG	11.05 RCn1I_processed	1.74	0	0	8.48
WR_High_sRNA1597	AACGGCGAGCGAACCGGGA	40.52 RCn1I_processed	0.5	0	0	3.6
WR_High_sRNA1653	TAGAGGCATCGGGGGCGCA	283.66 RCn1I_processed	0	0	0	5.14
WR_High_sRNA1878	ACACGACTCTCGGCAACGG	38.68 RCn1I_processed/14.42 RCn2D_processed	0.25	0	14.63	0
WR_High_sRNA1976	TTCGTTGAGGAAGGTTCGGAA	33.16 RCn1I_processed	0.74	0	0	5.65
WR_High_sRNA2000	TGTGTAGGATAGGTGGGAG	42.37 RCn1I_processed	0	0	78.01	0
WR_High_sRNA2013	TTTGAAAGTCGTGCTCATGGC	16.58 RCn1I_processed	0.99	0	68.26	0
WR_High_sRNA2104	CTTGAAACACGGACCAAGGA	36.84 RCn1I_processed	1.74	0	0	7.97
WR_High_sRNA2173	CCCGCGTCGCACGGATTCGT	563.64 RCn1I_processed/113.75 RCn2D_processed	45.66	3.69	159.26	6.42
WR_High_sRNA2187	TCAGAACTGGTACGGACAA	44.21 RCn1I_processed/16.07 RCn2D_processed	2.73	0.26	174.7	6.17
WR_High_sRNA2279	CACGGGGAGGTAGTGACAA	42.37 RCn1I_processed/35.42 RCn2D_processed	0.5	0	67.44	10.28
WR_High_sRNA2359	CACGACTCTCGGCAACGGA	86.57 RCn1I_processed/49.84 RCn2D_processed	20.6	4.22	270.58	11.31
WR_High_sRNA2388	CGCTTGGTGCAGATCGGGAC	33.16 RCn1I_processed/72.12 RCn2D_processed	1.49	4.75	0	0
WR_High_sRNA2429	CACGGGGAGGTAGTGACAAT	22.1 RCn1I_processed/28.12 RCn2D_processed	0.99	0	51.19	0
WR_High_sRNA2491	TGTTTGCGGAAGCTCATGGCA	53.42 RCn1I_processed/21.18 RCn2D_processed	0.5	0	0	19.79
WR_High_sRNA2494	CTAGGACGGTCTGAGGCCT	12.89 RCn1I_processed	0	0	0	4.88
WR_High_sRNA2535	ACGAAAGTTGGGGGCTCGA	79.21 RCn1I_processed	0	0	0	6.68
WR_High_sRNA2555	TCCATTGTCGTCTAGTCCG	14.74 RCn1I_processed	8.69	0	72.32	4.11
WR_High_sRNA2662	GCTGGTTAGGATACTCGGC	14.74 RCn1I_processed	0.5	3.96	0	0
WR_High_sRNA2704	CGGGGAGGTAGTGACAATAA	53.42 RCn1I_processed/84.35 RCn2D_processed	0.5	6.07	0.81	0
WR_High_sRNA2819	AGAACTGGTACGGACAAGG	11.05 RCn1I_processed	1.49	0	0	19.79
WR_High_sRNA2860	AAAAGGCTGACGCGGGCTC	12.89 RCn1I_processed	1.24	3.69	457.48	0
WR_High_sRNA2903	TAGTGACGCGCATGAATGG	22.1 RCn1I_processed/16.61 RCn2D_processed	0.99	0	0	4.37
WR_High_sRNA2909	ACACGACTCTCGGCAACGGA	82.89 RCn1I_processed/39.07 RCn2D_processed	17.87	0	91.01	0
WR_High_sRNA2937	TAGGCAAGGGAAGTCGGCA	57.1 RCn1I_processed	0.74	0	0	5.14
WR_High_sRNA3083	AGCGCGGGTAAACGGCGGG	35 RCn1I_processed	0	0	0	5.65
WR_High_sRNA3208	ACTTAAAGGAATTGACGGA	14.74 RCn1I_processed	3.47	0	0	14.9
WR_High_sRNA3241	ACGAGTCGGGTTGTTTGGG	16.58 RCn1I_processed	0.74	0	0	8.22
WR_High_sRNA3336	GGAGTCTGACATGCGTGCGA	22.1 RCn1I_processed	1.49	3.96	84.51	0
WR_High_sRNA3359	GATAACTCGACGGATCGCA	12.89 RCn1I_processed	0.74	0	110.51	0
WR_High_sRNA3461	CGACAGAAGAGAGTGAGCAT	495.49 RCn1I_processed/4869.62 RCn2D_processed	1.74	6.59	0	0
WR_High_sRNA3468	CGAACGACGACGGATGACGGC	38.68 RCn1I_processed/18.26 RCn2D_processed	3.47	4.22	0	12.33
WR_High_sRNA3472	TGGCTTGGACCTCGCCGACGG	11.05 RCn1I_processed/12.42 RCn2D_processed	0.25	1.32	0	3.08
WR_High_sRNA3577	TTGTTGCATCGGTTTGTCGTT	14.74 RCn1I_processed	2.73	9.76	65.01	14.9
WR_High_sRNA3730	TCGACGGATCGCACGGCCC	547.07 RCn1I_processed/16.61 RCn2D_processed	0	0.53	240.52	0
WR_High_sRNA3814	CATTGGAGGGCAAGTCTGG	12.89 RCn1I_processed	0.25	0	65.82	0
WR_High_sRNA3820	ATTGACGGAAGGGCACCAC	27.63 RCn1I_processed	2.48	0	0	12.33
WR_High_sRNA3865	AAGGATTGGCTCTGAGGGCT	11.05 RCn1I_processed	1.74	0	87.76	0
WR_High_sRNA3909	CGGGGAGGTAGTGACAATA	66.31 RCn1I_processed/98.78 RCn2D_processed	0.25	0	61.76	9.25
WR_High_sRNA3920	TTGAAACACGGACCAAGGA	18.42 RCn1I_processed	1.24	0	0	13.1
WR_High_sRNA3994	ACGGGGAGGTAGTGACAATA	14.74 RCn1I_processed/27.75 RCn2D_processed	1.24	0	0	7.71
WR_High_sRNA4163	TAAAGGAATTGACGGAAGG	16.58 RCn1I_processed	2.48	0	0	22.61
WR_High_sRNA4199	ACTCAGAACTGGTACGGAC	12.89 RCn1I_processed	7.69	0	0	51.39
WR_High_sRNA4219	AATGGAACAATGTAGGCAAG	11.05 RCn1I_processed	1.99	0	0	6.17
WR_High_sRNA4298	CACACGACTCTCGGCAACG	125.25 RCn1I_processed/32.86 RCn2D_processed	80.41	53.81	4404.92	268.78
WR_High_sRNA4316	CCCCGGCAGAGAGCGCGAC	33.16 RCn1I_processed	0	0	485.1	0
WR_High_sRNA4377	CTAACGGCATAATTAGATCAC	25.79 RCn1I_processed/15.88 RCn2D_processed	1.99	9.23	0	0
WR_High_sRNA4572	TTGAAGAAGGATGTGGACGGT	11.05 RCn1I_processed/14.97 RCn2D_processed	0.25	0	0	6.68
WR_High_sRNA4575	ACCCGAAAGATGGTGAACT	11.05 RCn1I_processed	8.44	0	0	87.37
WR_High_sRNA5017	TTGACAGAAGAGAGTGAGCA	20.26 RCn1I_processed/411.9 RCn2D_processed	15.88	236.61	428.22	93.79
WR_High_sRNA5198	CTGACAGAAGAGAGTGAGCAC	106.83 RCn1I_processed/1329.01 RCn2D_processed	1.74	21.1	5.69	0
WR_High_sRNA5372	TCTCGGATCAGGCTTCATTCC	18.42 RCn1I_processed/19.17 RCn2D_processed	6.2	152.99	207.2	243.08
WR_High_sRNA5480	TCGGACCAGGCTTCATTCC	18.42 RCn1I_processed/302.54 RCn2D_processed	8.44	79.13	8.94	370.79
WR_High_sRNA5615	TCGGGAAAAGGATTGGCTC	11.05 RCn1I_processed	2.48	0	0	10.28
WR_High_sRNA5653	GGTAGGGTCCAGCGGCCGGA	51.58 RCn1I_processed	0.5	0	55.25	0
WR_High_sRNA5690	GAAACACGGACCAAGGAGT	11.05 RCn1I_processed	0.25	0	0	7.71
WR_High_sRNA6124	AGGGGCGAAAGACTAATCGA	10.04 RCn2D_processed	1.49	0	0	7.71
WR_High_sRNA6129	AGGACTCCGCCGGCACCTTA	22.27 RCn2D_processed	2.98	9.23	1.63	0
WR_High_sRNA6227	CGGACCAGGCTTCATTCCCC	84.53 RCn2D_processed	0.5	8.7	0	5.14
WR_High_sRNA6258	TTGGACACTGTCACTTTCGGCG	10.22 RCn2D_processed	1.99	2.37	0	8.48
WR_High_sRNA6327	TTCGGACCAGGCTTCATTCCC	57.88 RCn2D_processed	192.09	1340.28	1722.64	3226.36
WR_High_sRNA6347	AGTGACGCGCATGAATGGA	15.15 RCn2D_processed	0.99	0	100.76	8.99
WR_High_sRNA6402	TTGACAGAAGAGAGAGAGCAC	30.49 RCn2D_processed	3.47	18.46	13	0
WR_High_sRNA6439	CAGAACTGGCGATGCGGGAT	24.65 RCn2D_processed	0.25	6.86	62.57	0
WR_High_sRNA6455	AAGAACTAGGAGAAAGATGGG	11.32 RCn2D_processed	0.99	0	0	11.31
WR_High_sRNA6511	TTCTTGACCTTGTAAGACCCA	10.04 RCn2D_processed	0.74	8.44	0	0
WR_High_sRNA6550	CTCGGACCAGGCTTCATTCCCC	10.77 RCn2D_processed	0.5	9.5	0	39.83
WR_High_sRNA6603	TTGACAGAAGAGAGTGAGC	60.07 RCn2D_processed	3.23	4.48	0	19.27
WR_High_sRNA6608	GAAGCTGCCAGCATGATCTGA	10.95 RCn2D_processed	9.18	13.98	0	91.48
WR_High_sRNA6663	CAGAACTGGCGATGCGGGA	31.59 RCn2D_processed	0.74	4.75	0.81	8.22
WR_High_sRNA6701	TCTCCTTCGGAACGTCGGAAA	12.96 RCn2D_processed	0.99	4.48	0	0
WR_High_sRNA6793	TCGGACCAGGCTTCATTCCT	21 RCn2D_processed	1.49	25.32	1.63	63.98
WR_High_sRNA6851	TGAGATTGACAGACGGTTTAG	15.52 RCn2D_processed	0.99	0	0	6.94
WR_High_sRNA6897	TTTCGGACCAGGCTTCATTCC	40.9 RCn2D_processed	2.73	31.13	165.76	15.42
WR_High_sRNA6938	AAAAAGCTCGTAGTTGGAC	13.33 RCn2D_processed	21.59	0	86.94	0
WR_High_sRNA6946	TGACAGAAGAGAGAGAGCAC	131.82 RCn2D_processed	2.73	10.82	0.81	0.51
WR_High_sRNA6969	TCTCGGACCAGGCTTCATTCCCC	61.53 RCn2D_processed	0.74	35.08	7.31	99.19
WR_High_sRNA7091	TTGCAGAATCCCGTGAACCA	11.87 RCn2D_processed	1.24	0	73.94	0
WR_High_sRNA7133	TTGAACCACCTGAAACGGATC	32.13 RCn2D_processed	2.98	16.62	0.81	17.73
WR_High_sRNA7149	CTCGGACCAGGCTTCATTCC	31.04 RCn2D_processed	0	7.65	0	0.51
WR_High_sRNA7168	TGAAGCTGCCAGCATGATC	12.23 RCn2D_processed	1.99	0	0	70.15
WR_High_sRNA7172	GGACCAGGCTTCATTCCCC	90.01 RCn2D_processed	9.93	92.06	88.57	170.62
WR_High_sRNA7382	TGACATTGATGACGAGTAGAAG	10.95 RCn2D_processed	0.74	3.17	0	0
