# Supplementary material for: Construction of small RNA-mediated gene regulatory networks in the roots of rice (Oryza sativa)
Source: BMC Genomics. 2013 Jul 27;14:510. doi: 10.1186/1471-2164-14-510 (PMC3734165; doi:10.1186/1471-2164-14-510)
Supplement: Additional file 9: Table S1 — Microarray data-based investigation of the expression patterns of the target genes. [file 1471-2164-14-510-S9.xls]

## Sheet: 从GSE30136中抽取表达值_result
sRNA ID	Target annotation	Target ID (MSU)	Target ID (RAP)	Root cap			Division zone			Elongation zone			Maturation zone_I			Maturation zone_II			Maturation zone_III			Maturation zone_IV			Maturation zone_V
				GSM746016	GSM746017	GSM746018	GSM746019	GSM746020	GSM746021	GSM746022	GSM746023	GSM746024	GSM746025	GSM746026	GSM746027	GSM746028	GSM746029	GSM746030	GSM746031	GSM746032	GSM746033	GSM746034	GSM746035	GSM746036	GSM746037	GSM746038	GSM746039
RT_High_sRNA55881	ATP binding protein, putative, expressed	LOC_Os02g34950.1	Os02g0555000	1.12351	1.11538	0.82921	1.93532	1.8396	1.8801	1.39558	1.61309	1.47454	1.74094	1.4952	1.72604	1.50133	1.68993	1.75921	1.74277	1.28913	1.93282	1.35523	1.34037	1.18572	1.00254	0.949968	0.994057
				0.575734	0.46244	0.82921	0.867148	0.848141	0.871858	0.694563	0.824909	0.726322	0.868761	0.762011	0.878598	0.733233	0.774063	0.861249	0.903076	0.707816	0.865738	0.687915	0.634484	0.615086	0.530677	0.412423	0.496879
				Root cap_Aver: 0.822580468166667			Division zone_Aver: 1.37369487016667			Elongation zone_Aver: 1.121500089			Maturation zone_I_Aver: 1.24525965633333			Maturation zone_II_Aver: 1.21983619316667			Maturation zone_III_Aver: 1.24022540483333			Maturation zone_IV_Aver: 0.969801429166667			Maturation zone_V_Aver: 0.731090151
				Root tip_Aver: 1.09813766916667						Whole root_Aver: 1.09049853272917
RT_High_sRNA55881	transposon protein, putative, unclassified, expressed	LOC_Os02g43370.1	Os02g0649900	0.0364589	0.0256102	0.0313758	0.0204111	0.020699	0.0305742	0.0546451	0.0523925	0.0851336	0.12186	0.0924229	0.171567	0.015957	0.0841654	0.140928	0.245048	0.244511	0.46394	0.471216	0.0629661	0.0710723	0.225001	0.146391	0.0778282
				Root cap_Aver: 0.0311482946666667			Division zone_Aver: 0.0238947673333333			Elongation zone_Aver: 0.0640570616666667			Maturation zone_I_Aver: 0.12861673			Maturation zone_II_Aver: 0.080350157			Maturation zone_III_Aver: 0.317833203666667			Maturation zone_IV_Aver: 0.201751388333333			Maturation zone_V_Aver: 0.149740029
				Root tip_Aver: 0.027521531						Whole root_Aver: 0.124673953958333
RT_High_sRNA58165	gamma-glutamyltranspeptidase 1 precursor, putative, expressed	LOC_Os04g38450.1	Os04g0457500	8.98711	9.06595	9.74886	0.0751212	0.138892	0.192773	0.940116	1.28398	1.13151	2.1811	1.62769	1.69807	2.3065	1.84883	1.58025	0.735597	1.07041	0.832869	0.562071	0.307415	0.401675	0.149306	0.0621743	0.102135
				Root cap_Aver: 9.26730702533333			Division zone_Aver: 0.135595494			Elongation zone_Aver: 1.11853703633333			Maturation zone_I_Aver: 1.83561853833333			Maturation zone_II_Aver: 1.91185967566667			Maturation zone_III_Aver: 0.879624795			Maturation zone_IV_Aver: 0.423720351			Maturation zone_V_Aver: 0.104538441333333
				Root tip_Aver: 4.70145125966667						Whole root_Aver: 1.959600169625
RT_High_sRNA58165	expressed protein	LOC_Os04g44590.1/ LOC_Os04g44590.5	Os04g0528100	0.450519	0.37033	0.297309	0.33213	0.310539	1.94344	0.0957405	0.17353	0.0983072	0.138363	0.141919	0.173314	0.20728	0.223662	0.2836	0.362161	0.298019	0.27462	0.305816	0.362035	0.352919	0.367176	0.413478	0.484073
				Root cap_Aver: 0.372719088			Division zone_Aver: 0.862036165666667			Elongation zone_Aver: 0.122525847			Maturation zone_I_Aver: 0.151198686666667			Maturation zone_II_Aver: 0.238180798			Maturation zone_III_Aver: 0.311599932666667			Maturation zone_IV_Aver: 0.340256663666667			Maturation zone_V_Aver: 0.421575811666667
				Root tip_Aver: 0.617377626833333						Whole root_Aver: 0.352511624166667
RT_High_sRNA58165	expressed protein	LOC_Os05g03574.1	Os05g0126700	0.130231	0.241345	0.127115	0.0599689	0.124437	0.110323	0.103381	0.076277	0.101975	0.129571	0.133956	0.122042	0.143413	0.162081	0.104523	0.0759388	0.129726	0.0664986	0.159946	0.151643	0.112527	0.237182	0.280495	0.198035
				0.0326793	0.0293189	0.127115	0.0191285	0.0173518	0.0218663	0.0110577	0.0101886	0.0333241	0.033804	0.0186481	0.0188261	0.0183822	0.0263067	0.0275438	0.103208	0.0553167	0.102971	0.0201431	0.0501603	0.0817264	0.0153087	0.0364594	0.0173981
				Root cap_Aver: 0.114634232666667			Division zone_Aver: 0.0588459551666667			Elongation zone_Aver: 0.0560338053333333			Maturation zone_I_Aver: 0.0761412153333333			Maturation zone_II_Aver: 0.08037493			Maturation zone_III_Aver: 0.0889432458333333			Maturation zone_IV_Aver: 0.0960243021666667			Maturation zone_V_Aver: 0.1308131435
				Root tip_Aver: 0.0867400939166667						Whole root_Aver: 0.08772635375
RT_High_sRNA81795	protein kinase PKN/PRK1, effector, putative, expressed	LOC_Os07g32450.1	Os07g0508200	1.2514	1.49625	1.25477	1.68623	1.81891	1.5291	1.85511	1.64172	1.5827	1.39969	1.39359	1.39534	1.38013	1.30782	1.44016	1.27904	1.24608	1.20045	1.48086	1.48796	1.33998	1.29428	1.23888	1.34607
				Root cap_Aver: 1.334140934			Division zone_Aver: 1.678081484			Elongation zone_Aver: 1.693175639			Maturation zone_I_Aver: 1.396206747			Maturation zone_II_Aver: 1.37603598733333			Maturation zone_III_Aver: 1.24185576333333			Maturation zone_IV_Aver: 1.436263781			Maturation zone_V_Aver: 1.29307618733333
				Root tip_Aver: 1.506111209						Whole root_Aver: 1.431104565375
RT_High_sRNA58165	6-phosphogluconolactonase, putative, expressed	LOC_Os07g41280.1/ LOC_Os07g41280.2/ LOC_Os07g41280.3	Os07g0604000	0.991948	1.23607		0.249562	0.209	0.282109	3.32851	3.8506	3.81246	7.1429	6.27366	7.19734	5.89416	8.38023	11.0542	12.0612	9.4678	10.7816	10.6026	5.42887	5.59022	7.10596	6.31115	6.32134
				0.947933	1.21043		0.262795	0.201105	0.251222	3.12575	3.86824	3.69247	7.04418	6.2392	7.10081	5.5141	7.97088	10.834	11.5648	9.42894	10.2535	10.6939	5.33998	5.25263	6.97786	6.14936	6.54594
				Root cap_Aver: 1.09659629275			Division zone_Aver: 0.242632039			Elongation zone_Aver: 3.61300586666667			Maturation zone_I_Aver: 6.83301531833333			Maturation zone_II_Aver: 8.274597374			Maturation zone_III_Aver: 10.5929703113333			Maturation zone_IV_Aver: 7.15137002716667			Maturation zone_V_Aver: 6.56860007483333
				Root tip_Aver: 0.669614165875						Whole root_Aver: 5.54659841301042
RT_High_sRNA73918	mitochondrial import inner membrane translocase subunit Tim17, putative, expressed	LOC_Os07g41330.1	Os07g0604500	1.31004	1.08126	0.888329	2.26204	2.35358	2.32911	0.914663	0.964511	1.02359	0.953433	1.1109	1.00859	0.681629	1.08882	1.16465	1.07045	0.901634	0.925455	0.483953	0.556346	0.60066	0.705098	0.554628	0.584245
				1.34869	1.32917	0.888329	2.35426	2.67795	2.73112	0.656166	0.744299	0.766097	0.804808	0.932887	0.891251	0.777096	1.07176	1.14199	0.929078	0.895096	0.718053	0.906297	0.716913	0.898399	1.01378	0.848524	0.903502
				6.61785	5.65985	0.888329	10.5229	10.376	10.9395	2.39603	2.39411	2.52105	2.94265	3.04421	2.79314	3.03372	3.6458	3.42758	2.93182	2.92548	2.75807	3.449	2.92236	3.39667	4.65998	4.07081	4.02162
				Root cap_Aver: 2.22353941466667			Division zone_Aver: 5.17181621444444			Elongation zone_Aver: 1.37561330666667			Maturation zone_I_Aver: 1.60909681644444			Maturation zone_II_Aver: 1.78144908855556			Maturation zone_III_Aver: 1.56168187811111			Maturation zone_IV_Aver: 1.54784423366667			Maturation zone_V_Aver: 1.92913087311111
				Root tip_Aver: 3.69767781455556						Whole root_Aver: 2.15002147820833
RT_High_sRNA58165	cytochrome P450, putative, expressed	LOC_Os09g27500.1	Os09g0447300	0.0322431	0.0234783		0.0188588	0.0138223	0.0221875	0.0213416	0.0382317	0.015233	0.0498026	0.053496	0.0725538	0.0340062	0.158464	0.106853	0.418429	0.331805	0.538519	0.632397	0.77494	0.739145	1.06899	1.27568	1.12815
				Root cap_Aver: 0.0278607145			Division zone_Aver: 0.0182895143333333			Elongation zone_Aver: 0.024935427			Maturation zone_I_Aver: 0.0586174656666667			Maturation zone_II_Aver: 0.099774434			Maturation zone_III_Aver: 0.429584322			Maturation zone_IV_Aver: 0.715493883666667			Maturation zone_V_Aver: 1.157607983
				Root tip_Aver: 0.0230751144166667						Whole root_Aver: 0.316520468020833
RT_High_sRNA58165	PPR repeat containing protein, expressed	LOC_Os10g33700.1/ LOC_Os10g33700.2	Os10g0476900	0.279575	0.177408		0.415502	0.394759	0.325326	0.444941	0.558994	0.493619	0.527065	0.493219	0.545366	0.24764	0.463523	0.303782	0.555723	0.375228	0.502896	0.500745	0.24623	0.226046	0.438669	0.384677	0.32734
				0.279575	0.177408		0.415502	0.394759	0.325326	0.444941	0.558994	0.493619	0.527065	0.493219	0.545366	0.24764	0.463523	0.303782	0.555723	0.375228	0.502896	0.500745	0.24623	0.226046	0.438669	0.384677	0.32734
				Root cap_Aver: 0.228491448			Division zone_Aver: 0.378529125333333			Elongation zone_Aver: 0.499184849666667			Maturation zone_I_Aver: 0.521883613666667			Maturation zone_II_Aver: 0.338315209			Maturation zone_III_Aver: 0.477948999666667			Maturation zone_IV_Aver: 0.324340514666667			Maturation zone_V_Aver: 0.383562051333333
				Root tip_Aver: 0.303510286666667						Whole root_Aver: 0.394031976416667
RT_High_sRNA75473	zinc knuckle domain containing protein, expressed	LOC_Os11g32720.1	Os11g0531300	1.17166	1.08516	1.23064	1.26786	1.0673	0.783449	0.822658	0.921888	0.974668	0.884061	0.789231	0.8804	1.01284	0.826019	0.683805	0.833084	0.85913	0.537839	1.12229	1.48521	1.03038	1.57046	1.7003	1.62172
				1.20057	1.09267	1.23064	1.23261	1.14739	0.819527	1.02315	0.948948	1.12364	1.07982	0.861088	0.942809	1.12846	0.970975	0.886652	0.873995	0.971396	0.660559	1.34519	1.25506	1.24518	1.66544	1.94704	1.83201
				Root cap_Aver: 1.168555019			Division zone_Aver: 1.05302125766667			Elongation zone_Aver: 0.9691593135			Maturation zone_I_Aver: 0.906234879833333			Maturation zone_II_Aver: 0.918123540666667			Maturation zone_III_Aver: 0.789333702333333			Maturation zone_IV_Aver: 1.247220878			Maturation zone_V_Aver: 1.72282988116667
				Root tip_Aver: 1.11078813833333						Whole root_Aver: 1.09680980902083
RT_High_sRNA58165	OsFBX429 - F-box domain containing protein, expressed	LOC_Os11g41860.1/ LOC_Os11g41860.2	Os11g0637300	0.0365	0.0261565	0.0425362	0.0219796	0.0158397	0.0256302	0.0131851	0.0113999	0.00870134	0.00730671	0.00872185	0.0126664	0.016103	0.0153206	0.0328107	0.0708432	0.03548	0.0650593	0.0195213	0.0676499	0.0481148	0.0179345	0.0146724	0.0203482
				Root cap_Aver: 0.0350642493333333			Division zone_Aver: 0.0211498326666667			Elongation zone_Aver: 0.0110954536666667			Maturation zone_I_Aver: 0.009564969			Maturation zone_II_Aver: 0.0214114256666667			Maturation zone_III_Aver: 0.0571275106666667			Maturation zone_IV_Aver: 0.0450953513333333			Maturation zone_V_Aver: 0.0176516686666667
				Root tip_Aver: 0.028107041						Whole root_Aver: 0.027270057625
RT_High_sRNA58165	integral membrane protein DUF6 containing protein, expressed	LOC_Os12g18960.2	Os12g0288000	0.0472172	0.0404956	0.0265241	0.0263225	0.0189037	0.0304404	0.015102	0.0138396	0.0103409	0.00847332	0.00987452	0.0154868	0.019034	0.0159565	0.0373065	0.0851644	0.0413384	0.0754368	0.0233283	0.0728762	0.0383099	0.0224989	0.0200812	0.0257699
				0.0355081	0.0251507	0.0265241	0.0205578	0.0150477	0.0295681	0.0116699	0.0104845	0.00823015	0.0066974	0.00795447	0.0112739	0.0146452	0.0131489	0.0297307	0.063516	0.329568	0.0613909	0.0172954	0.0490999	0.0300655	0.0263529	0.0141638	0.0190512
				Root cap_Aver: 0.0335699638333333			Division zone_Aver: 0.0234733865			Elongation zone_Aver: 0.0116111813333333			Maturation zone_I_Aver: 0.0099600775			Maturation zone_II_Aver: 0.0216369628333333			Maturation zone_III_Aver: 0.109402371			Maturation zone_IV_Aver: 0.0384958861666667			Maturation zone_V_Aver: 0.0213196631666667
				Root tip_Aver: 0.0285216751666667						Whole root_Aver: 0.0336836865416667
RT_High_sRNA58165	bZIP transcription factor domain containing protein, expressed	LOC_Os12g40920.3/ LOC_Os12g40920.4	Os12g0601800	0.0353834	0.0852558	0.0709723	0.187753	0.131581	0.16461	0.013839	0.0264626	0.0226112	0.00630972	0.0113898	0.0116874	0.0136472	0.0224901	0.0281123	0.064098	0.0305419	0.0573249	0.0287148	0.0515522	0.0530253	0.0852243	0.0161733	0.0229393
				Root cap_Aver: 0.0638704773333333			Division zone_Aver: 0.161314544666667			Elongation zone_Aver: 0.020970937			Maturation zone_I_Aver: 0.009795645			Maturation zone_II_Aver: 0.0214165296666667			Maturation zone_III_Aver: 0.0506549106666667			Maturation zone_IV_Aver: 0.044430791			Maturation zone_V_Aver: 0.0414456316666667
				Root tip_Aver: 0.112592511						Whole root_Aver: 0.051737433375
WR_High_sRNA6511	auxin response factor, putative, expressed	LOC_Os01g48060.1/ LOC_Os01g48060.2/ LOC_Os01g48060.3	Os01g0670800	0.0344185	0.0250563	0.0426866	0.305053	0.284995	0.259035	0.33894	0.207332	0.234049	0.423405	0.319931	0.266827	0.566627	0.437967	0.253264	0.0655359	0.111352	0.323057	0.170915	0.179656	0.0472556	0.387874	0.38598	0.30999
				0.0387539	0.0250337	0.0208581	0.0210961	0.0366939	0.0301367	0.0225065	0.010352	0.0128381	0.031579	0.00803691	0.0113273	0.0145482	0.0130269	0.0531318	0.0637004	0.0547564	0.0618494	0.0583264	0.0501576	0.0473708	0.0278692	0.0180943	0.141105
				Root cap_Aver: 0.0311345036666667			Division zone_Aver: 0.156168274333333			Elongation zone_Aver: 0.137669661833333			Maturation zone_I_Aver: 0.1768510985			Maturation zone_II_Aver: 0.223094147833333			Maturation zone_III_Aver: 0.113375258			Maturation zone_IV_Aver: 0.0922802425			Maturation zone_V_Aver: 0.2118186225
				Root tip_Aver: 0.093651389						Whole root_Aver: 0.142798976145833
WR_High_sRNA6511	auxin response factor, putative, expressed	LOC_Os01g54990.1	Os01g0753500	0.0874122	0.0558783	0.102864	0.781011	0.912176	0.54675	0.5108	0.528668	0.508104	0.561811	0.598254	0.475205	0.915802	0.68798	0.480013	0.225158	0.375916	0.290396	0.433316	0.354866	0.395149	1.11023	1.02621	0.959804
				Root cap_Aver: 0.08205137			Division zone_Aver: 0.746645740333333			Elongation zone_Aver: 0.515857602666667			Maturation zone_I_Aver: 0.545089953333333			Maturation zone_II_Aver: 0.694598222666667			Maturation zone_III_Aver: 0.297156817333333			Maturation zone_IV_Aver: 0.394443698			Maturation zone_V_Aver: 1.032081749
				Root tip_Aver: 0.414348555166667						Whole root_Aver: 0.538490644166667
WR_High_sRNA6946	OsSPL2 - SBP-box gene family member, expressed	LOC_Os01g69830.1	Os01g0922600	0.307694	0.261809	0.267116	0.130437	0.164971	0.235658	0.257827	0.204264	0.206135	0.119278	0.149453	0.118568	0.0857196	0.0946539	0.143882	0.168455	0.11403	0.197593	0.155891	0.230397	0.122808	0.110768	0.117876	0.21048
				Root cap_Aver: 0.278872976666667			Division zone_Aver: 0.177022141			Elongation zone_Aver: 0.222742169333333			Maturation zone_I_Aver: 0.129099483			Maturation zone_II_Aver: 0.108085088			Maturation zone_III_Aver: 0.160026287			Maturation zone_IV_Aver: 0.169698696666667			Maturation zone_V_Aver: 0.146374774666667
				Root tip_Aver: 0.227947558833333						Whole root_Aver: 0.173990202041667
WR_High_sRNA6511	auxin response factor, putative, expressed	LOC_Os01g70270.1/ LOC_Os01g70270.2/ LOC_Os01g70270.3/ LOC_Os01g70270.4	Os01g0927600	3.03641	3.50233	3.63036	2.94555	2.75818	2.76549	1.98153	1.74908	1.69398	1.7284	1.66186	1.63921	1.76915	1.59946	2.0359	1.26625	1.44659	1.11241	2.32679	2.51028	2.63644	4.11192	4.70483	4.26054
				0.0649509	0.100752	3.63036	0.0498985	0.0569467	0.056569	0.0316196	0.0419135	0.0301507	0.0234871	0.0418926	0.0330383	0.0499738	0.051086	0.092369	0.113332	0.0289906	0.0621298	0.0635566	0.205855	0.0769567	0.0860123	0.0790995	0.100305
				Root cap_Aver: 2.32752629083333			Division zone_Aver: 1.43877263083333			Elongation zone_Aver: 0.9213779955			Maturation zone_I_Aver: 0.854648655			Maturation zone_II_Aver: 0.932989771666667			Maturation zone_III_Aver: 0.671615590833333			Maturation zone_IV_Aver: 1.30331346283333			Maturation zone_V_Aver: 2.2237843295
				Root tip_Aver: 1.88314946083333						Whole root_Aver: 1.334253590875
WR_High_sRNA6946/ WR_High_sRNA6603/ WR_High_sRNA6402/ WR_High_sRNA5198/ WR_High_sRNA5017/ WR_High_sRNA3461	OsSPL3 - SBP-box gene family member, expressed	LOC_Os02g04680.1/ LOC_Os02g04680.2	Os02g0139400	0.24766	0.223462	0.258003	0.108816	0.164136	0.136214	0.0961591	0.113607	0.0717925	0.143288	0.116571	0.0959317	0.144336	0.171345	0.242548	0.150718	0.255561	0.137086	0.174611	0.177748	0.213296	0.140192	0.142367	0.0795406
				Root cap_Aver: 0.243041761			Division zone_Aver: 0.136388906			Elongation zone_Aver: 0.0938528153333333			Maturation zone_I_Aver: 0.118596877333333			Maturation zone_II_Aver: 0.186076136666667			Maturation zone_III_Aver: 0.181121863			Maturation zone_IV_Aver: 0.188551839			Maturation zone_V_Aver: 0.120699958666667
				Root tip_Aver: 0.1897153335						Whole root_Aver: 0.158541269625
WR_High_sRNA6608	auxin response factor 6, putative, expressed	LOC_Os02g06910.1	Os02g0164900	0.0337383	0.0264547	0.0283079	0.0190932	0.0147687	0.0236047	0.0122748	0.0111312	0.00794664	0.0131656	0.00797535	0.0121233	0.0148191	0.0129399	0.0298069	0.0681798	0.0541692	0.0601221	0.0240084	0.275416	0.0305144	0.0210444	0.0189987	0.155821
				2.25292	2.67431	2.89357	1.34364	1.52559	1.21571	0.50773	0.567628	0.554359	0.893109	0.807742	0.922661	0.918567	0.890078	0.918339	1.16688	1.33166	1.20514	2.05504	1.31252	1.5441	3.57091	3.69862	3.54761
				1.13303	1.41454		0.758842	0.895893	0.753194	0.274743	0.405394	0.301161	0.515925	0.471382	0.522519	0.532936	0.46416	0.542148	0.897096	0.742959	0.57473	1.05014	0.715923	0.820251	1.66176	1.63473	1.71315
				Root cap_Aver: 1.307109014625			Division zone_Aver: 0.727814893888889			Elongation zone_Aver: 0.293596359666667			Maturation zone_I_Aver: 0.462955900888889			Maturation zone_II_Aver: 0.480421562777778			Maturation zone_III_Aver: 0.677881098555555			Maturation zone_IV_Aver: 0.869768216888889			Maturation zone_V_Aver: 1.78029398533333
				Root tip_Aver: 1.01746195425694						Whole root_Aver: 0.824980129078125
WR_High_sRNA6946/ WR_High_sRNA6603/ WR_High_sRNA6402/ WR_High_sRNA5198/ WR_High_sRNA5017/ WR_High_sRNA3461	OsSPL4 - SBP-box gene family member, expressed	LOC_Os02g07780.1/ LOC_Os02g07780.2	Os02g0174100	0.0335035	0.0235522	0.0214479	0.0187605	0.0142678	0.0710456	0.053473	0.063498	0.0431662	0.0466357	0.0423851	0.0480829	0.0316766	0.0432468	0.0775432	0.0806263	0.0313657	0.107859	0.0535206	0.107206	0.0296801	0.0162532	0.0130539	0.038083
				0.473983	0.655977	0.564143	0.54215	0.505392	0.698983	0.980524	0.905994	0.802581	0.638291	0.714321	0.660414	0.76065	0.747128	0.825598	0.561526	0.425862	0.408179	0.587061	0.432081	0.646077	0.540472	0.69463	0.768933
				2.19019	2.582		1.6361	1.57	1.95936	4.3842	4.04272	3.25198	3.09858	3.24266	3.49239	3.06231	2.88075	4.66957	6.55608	4.21256	6.08883	3.16304	5.00518	4.37613	2.14758	1.66508	1.76705
				0.160271	0.213885		0.170018	0.142358	0.248201	0.292756	0.218011	0.237383	0.189228	0.190493	0.163004	0.209039	0.227103	0.213837	0.0638446	0.0298979	0.0568713	0.106783	0.0604644	0.151286	0.107593	0.104152	0.188047
				Root cap_Aver: 0.691895269			Division zone_Aver: 0.631386298			Elongation zone_Aver: 1.27302404575			Maturation zone_I_Aver: 1.04387362466667			Maturation zone_II_Aver: 1.14570441133333			Maturation zone_III_Aver: 1.55195853625			Maturation zone_IV_Aver: 1.22654194691667			Maturation zone_V_Aver: 0.670910765916667
				Root tip_Aver: 0.6616407835						Whole root_Aver: 1.02941186222917
WR_High_sRNA7172/ WR_High_sRNA7149/ WR_High_sRNA6969/ WR_High_sRNA6897/ WR_High_sRNA6793/ WR_High_sRNA6550/ WR_High_sRNA6327/ WR_High_sRNA6227/ WR_High_sRNA5480	START domain containing protein, expressed	LOC_Os03g01890.1/ LOC_Os03g01890.2	Os03g0109400	0.0981922	0.139422	0.133421	0.200627	0.256208	0.182836	0.149632	0.116016	0.0875828	0.131035	0.178399	0.139561	0.210836	0.165057	0.178551	0.211975	0.273966	0.203268	0.374687	0.22095	0.150511	0.107315	0.171995	0.214865
				1.0166	1.40384	1.82213	2.80362	2.69715	2.20747	1.55495	1.11042	1.12756	1.38253	1.36664	1.34898	2.13947	1.81511	1.69424	2.61901	2.29881	2.55746	3.17796	2.16828	2.43169	1.70711	2.03433	2.08039
				0.390522	0.64599		1.12728	1.19248	1.05169	0.618989	0.484294	0.468304	0.577873	0.596635	0.584672	0.886699	0.803782	0.808252	0.936448	0.963923	1.09658	1.42132	0.811171	1.10062	0.695699	0.828811	0.995396
				0.320352	0.436425		0.874476	0.886873	0.721187	0.435701	0.371166	0.400777	0.497926	0.48067	0.420373	0.670414	0.562041	0.609244	0.802014	0.892158	0.974204	1.13666	0.688961	0.791975	0.647574	0.732195	0.71856
				0.294538	0.393983		0.804894	0.833816	0.663918	0.466188	0.33476	0.321014	0.446881	0.441278	0.404784	0.660217	0.516773	0.582916	0.835396	0.77953	0.823805	0.972405	0.66015	0.786687	0.585763	0.749095	0.770877
				0.0381234	0.0272068		0.0212359	0.0165145	0.0260323	0.0135467	0.0182361	0.0123589	0.00764161	0.0165504	0.013228	0.0166019	0.0149669	0.0343143	0.0759784	0.0370638	0.069955	0.0197619	0.0622511	0.033956	0.0186874	0.024624	0.0211078
				Root cap_Aver: 0.511481403857143			Division zone_Aver: 0.9204619115			Elongation zone_Aver: 0.449527263833333			Maturation zone_I_Aver: 0.501980462944445			Maturation zone_II_Aver: 0.687193451888889			Maturation zone_III_Aver: 0.913975258333333			Maturation zone_IV_Aver: 0.944999311444444			Maturation zone_V_Aver: 0.728022114277778
				Root tip_Aver: 0.715971657678571						Whole root_Aver: 0.707205147259921
WR_High_sRNA2013	PPR repeat domain containing protein, putative, expressed	LOC_Os03g06710.1	Os03g0162900	0.033466	0.039927	0.045053	0.0200192	0.013645	0.0219276	0.0111941	0.0102317	0.00730587	0.00626958	0.00955877	0.0114068	0.0131646	0.0117819	0.0275906	0.0626397	0.0297702	0.0645349	0.0165091	0.0501888	0.0805198	0.0155073	0.0283373	0.0175815
				Root cap_Aver: 0.039481982			Division zone_Aver: 0.0185305766666667			Elongation zone_Aver: 0.00957721133333333			Maturation zone_I_Aver: 0.00907839166666667			Maturation zone_II_Aver: 0.017512382			Maturation zone_III_Aver: 0.052314959			Maturation zone_IV_Aver: 0.049072552			Maturation zone_V_Aver: 0.0204753286666667
				Root tip_Aver: 0.0290062793333333						Whole root_Aver: 0.0270054229166667
WR_High_sRNA7172/ WR_High_sRNA7149/ WR_High_sRNA6969/ WR_High_sRNA6897/ WR_High_sRNA6793/ WR_High_sRNA6550/ WR_High_sRNA6327/ WR_High_sRNA6227/ WR_High_sRNA5480	START domain containing protein, expressed	LOC_Os03g43930.1/ LOC_Os03g43930.2	Os03g0640800	1.51344	2.22206	2.42893	2.15475	1.76225	1.65921	3.35832	3.26403	3.65556	2.71067	2.72783	2.88073	3.33114	3.23599	2.7263	3.13728	2.79812	2.80909	4.69349	5.1496	5.22931	4.82435	5.78552	4.97357
				1.64647	2.51241	2.75568	2.45172	1.8302	1.71292	3.85014	3.69376	3.97586	3.04172	3.19595	3.3074	3.69866	3.63005	3.11576	3.30825	3.16336	3.19824	5.60071	5.44002	5.93404	5.44706	6.47574	5.52631
				1.31276	1.83941	2.21959	1.79678	1.25891	1.20517	2.65371	2.48292	2.75274	2.04789	2.11048	2.16421	2.44556	2.28484	1.97367	2.21018	1.99198	1.92177	3.65298	3.65502	3.75159	3.82338	4.68857	4.06867
				0.0453484	0.0902336		0.130475	0.0941677	0.106091	0.26352	0.241904	0.242464	0.235001	0.264131	0.211625	0.243868	0.255014	0.109897	0.0750024	0.206306	0.145015	0.428808	0.348647	0.362351	0.311796	0.303597	0.281568
				Root cap_Aver: 1.68966744354545			Division zone_Aver: 1.34688623533333			Elongation zone_Aver: 2.53624384058333			Maturation zone_I_Aver: 2.0748037915			Maturation zone_II_Aver: 2.2542301615			Maturation zone_III_Aver: 2.08038289025			Maturation zone_IV_Aver: 3.68721371991667			Maturation zone_V_Aver: 3.87584413591667
				Root tip_Aver: 1.51827683943939						Whole root_Aver: 2.44315902731818
WR_High_sRNA6608（为osa-miR167d-5p/osa-miR167f/osa-miR167g/osa-miR167h-5p/osa-miR167j向3'端移动1nt的isomir167）	auxin response factor, putative, expressed	LOC_Os04g57610.1/ LOC_Os04g57610.3	Os04g0671900	0.579619	0.831464	0.641859	1.1958	1.08929	1.33506	0.300442	0.25203	0.251834	0.116569	0.151159	0.15212	0.0928621	0.100896	0.105335	0.108482	0.109483	0.225823	0.288875	0.0827916	0.130499	0.0597068	0.0911813	0.0402018
				5.18346	5.86788	4.92024	8.86431	8.13529	7.48465	1.58894	1.34616	1.56403	0.76288	0.909861	0.893229	0.843704	0.800587	0.650076	0.530456	0.419604	0.758364	1.96548	0.346717	0.7082	0.714247	0.767001	0.529601
				1.03276	1.04234		1.99421	1.79497	1.63981	0.307296	0.284602	0.361367	0.14883	0.170525	0.153097	0.158712	0.164935	0.0531211	0.0672437	0.057806	0.060791	0.217707	0.0537503	0.146803	0.0991278	0.131891	0.0982813
				5.06863	5.8884		8.48893	7.65156	6.88307	1.44953	1.22531	1.52034	0.712074	0.835676	0.790904	0.755903	0.716304	0.627788	0.438054	0.383286	0.666106	1.79325	0.327873	0.582523	0.694388	0.687553	0.556018
				Root cap_Aver: 3.1056656033			Division zone_Aver: 4.71307957283333			Elongation zone_Aver: 0.8709890095			Maturation zone_I_Aver: 0.483076999583333			Maturation zone_II_Aver: 0.422518609833333			Maturation zone_III_Aver: 0.318791468666667			Maturation zone_IV_Aver: 0.5537060985			Maturation zone_V_Aver: 0.372433149333333
				Root tip_Aver: 3.90937258806667						Whole root_Aver: 1.35503256394375
WR_High_sRNA6511	auxin response factor 14, putative, expressed	LOC_Os05g43920.1	Os05g0515400	0.163534	0.106913		1.2084	1.06241	1.06474	0.790088	0.76634	0.793911	0.993839	0.958525	1.01577	1.25625	1.18504	0.895418	0.347922	0.471807	0.32961	0.424308	0.286743	0.382796	0.622467	0.751535	0.5422
				0.0419263	0.0261562		0.506074	0.358186	0.466843	0.272343	0.196285	0.188922	0.250593	0.20943	0.283718	0.260811	0.303568	0.220993	0.0724537	0.0351034	0.0664429	0.0851433	0.0596383	0.120171	0.0977072	0.11074	0.141103
				Root cap_Aver: 0.08463252725			Division zone_Aver: 0.777774954166667			Elongation zone_Aver: 0.501315043			Maturation zone_I_Aver: 0.618645864666667			Maturation zone_II_Aver: 0.687013326333333			Maturation zone_III_Aver: 0.2205564865			Maturation zone_IV_Aver: 0.226466580666667			Maturation zone_V_Aver: 0.377625561
				Root tip_Aver: 0.431203740708333						Whole root_Aver: 0.436753792947917
WR_High_sRNA6511	auxin response factor 15, putative, expressed	LOC_Os05g48870.1/ LOC_Os05g48870.5/ LOC_Os05g48870.6/ LOC_Os05g48870.7/ LOC_Os05g48870.8/ LOC_Os05g48870.9	Os05g0563400	0.0438084	0.0299785	0.0252593	0.230786	0.186409	0.143421	0.431527	0.359875	0.402837	0.342058	0.341203	0.328802	0.306296	0.37403	0.244104	0.190869	0.0842489	0.138085	0.267228	0.105041	0.176594	0.237405	0.217633	0.141998
				0.142066	0.0991242	0.019924	2.16679	1.95867	1.7419	3.94333	3.37758	3.64554	2.7336	2.8873	2.7581	2.74129	2.87661	2.56661	1.91444	1.52442	1.43989	1.7875	1.98595	1.87311	1.87954	1.70201	1.6385
				0.0348715	0.0245435		0.242241	0.221998	0.16763	0.424326	0.369337	0.452249	0.393195	0.357745	0.333499	0.329814	0.375807	0.285504	0.131354	0.070529	0.0607135	0.233038	0.243788	0.17228	0.270366	0.259307	0.203096
				Root cap_Aver: 0.0524468985			Division zone_Aver: 0.784426425222222			Elongation zone_Aver: 1.48962324788889			Maturation zone_I_Aver: 1.16394420411111			Maturation zone_II_Aver: 1.12222884388889			Maturation zone_III_Aver: 0.617171908			Maturation zone_IV_Aver: 0.760503849888889			Maturation zone_V_Aver: 0.727761631222222
				Root tip_Aver: 0.418436661861111						Whole root_Aver: 0.839763376090278
osa-miR528-5p	OsFBL27 - F-box domain and LRR containing protein, expressed	LOC_Os06g06050.1	Os06g0154200	0.469481	0.591922	0.538513	0.560456	0.48627	0.675711	0.950305	1.02438	0.959835	1.03765	1.0435	1.04401	0.691569	0.854871	1.09267	1.06177	0.879598	1.12907	1.37862	0.930955	0.768799	1.23892	1.12104	1.10236
				0.070107	0.129271	0.0826165	0.180559	0.085641	0.0570164	0.0704654	0.0569781	0.0832009	0.0766323	0.0621919	0.0319786	0.0673851	0.0558508	0.101436	0.113816	0.0711609	0.247748	0.109826	0.0723556	0.115724	0.0403338	0.0394132	0.06598
				Root cap_Aver: 0.313651796166667			Division zone_Aver: 0.340942343833333			Elongation zone_Aver: 0.524194527166667			Maturation zone_I_Aver: 0.549327198666667			Maturation zone_II_Aver: 0.477297787			Maturation zone_III_Aver: 0.5838596615			Maturation zone_IV_Aver: 0.5627136235			Maturation zone_V_Aver: 0.6013418205
				Root tip_Aver: 0.32729707						Whole root_Aver: 0.494166094791667
osa-miR528-5p	L-ascorbate oxidase precursor, putative, expressed	LOC_Os06g37150.1	Os06g0567900	0.0319033	0.0578793		0.0188732	0.0371541	0.0330974	0.015648	0.0128655	0.00713094	0.0155422	0.00740061	0.0142386	0.036782	0.0115147	0.079427	0.0681305	0.0704639	0.055716	0.0383933	0.0908643	0.0452516	0.0286498	0.0128035	0.0171408
				0.032925	0.0237954		0.0189334	0.014096	0.0288221	0.0114021	0.0201681	0.0145867	0.0258199	0.00778402	0.0444968	0.0136614	0.0191351	0.0287893	0.0656005	0.0308023	0.0583484	0.0169765	0.0526385	0.028831	0.0276168	0.0129372	0.0196746
				Root cap_Aver: 0.03662576			Division zone_Aver: 0.0251627091666667			Elongation zone_Aver: 0.0136335381666667			Maturation zone_I_Aver: 0.0192136781666667			Maturation zone_II_Aver: 0.0315515708333333			Maturation zone_III_Aver: 0.0581769486666667			Maturation zone_IV_Aver: 0.0454925228333333			Maturation zone_V_Aver: 0.0198037643333333
				Root tip_Aver: 0.0308942345833333						Whole root_Aver: 0.0312075615208333
WR_High_sRNA6946/ WR_High_sRNA6603/ WR_High_sRNA6402/ WR_High_sRNA5198/ WR_High_sRNA5017/ WR_High_sRNA3461	OsSPL11 - SBP-box gene family member, expressed	LOC_Os06g45310.1	Os06g0663500	0.516592	0.489878		0.398946	0.473683	0.506313	0.528702	0.550179	0.55059	0.346205	0.349419	0.295822	0.303739	0.220878	0.176113	0.118483	0.234472	0.26606	0.221033	0.269114	0.347579	0.337369	0.334635	0.296848
				Root cap_Aver: 0.5032346405			Division zone_Aver: 0.459647325666667			Elongation zone_Aver: 0.543156908666667			Maturation zone_I_Aver: 0.330481724333333			Maturation zone_II_Aver: 0.233576566			Maturation zone_III_Aver: 0.206338257333333			Maturation zone_IV_Aver: 0.279241761666667			Maturation zone_V_Aver: 0.322950790666667
				Root tip_Aver: 0.481440983083333						Whole root_Aver: 0.359828496854167
WR_High_sRNA6608	auxin response factor, putative, expressed	LOC_Os06g46410.1/ LOC_Os06g46410.2	Os06g0677800	1.5154	1.67577	1.78887	1.22635	1.26243	1.30698	0.353637	0.314942	0.345457	0.311345	0.295601	0.297867	0.362704	0.369135	0.321719	0.325386	0.324797	0.25566	0.332414	0.37999	0.434504	0.580155	0.557481	0.503505
				Root cap_Aver: 1.660010337			Division zone_Aver: 1.26525114933333			Elongation zone_Aver: 0.338011875333333			Maturation zone_I_Aver: 0.301604013333333			Maturation zone_II_Aver: 0.351185983			Maturation zone_III_Aver: 0.301947651333333			Maturation zone_IV_Aver: 0.382302626			Maturation zone_V_Aver: 0.547046995333333
				Root tip_Aver: 1.46263074316667						Whole root_Aver: 0.643420078833333
WR_High_sRNA7168/ WR_High_sRNA6608	NBS-LRR disease resistance protein, putative, expressed	LOC_Os07g29820.1	Os07g0481400	0.180578	0.292392		0.0875093	0.108033	0.112917	0.216093	0.295092	0.26059	0.196272	0.204116	0.161853	0.220237	0.158829	0.281072	0.181273	0.305675	0.261113	0.237768	0.29197	0.600436	0.285955	0.31032	0.279106
				Root cap_Aver: 0.2364850125			Division zone_Aver: 0.102819792			Elongation zone_Aver: 0.257258477333333			Maturation zone_I_Aver: 0.187413344666667			Maturation zone_II_Aver: 0.220046072			Maturation zone_III_Aver: 0.249353936333333			Maturation zone_IV_Aver: 0.376724823			Maturation zone_V_Aver: 0.291793556
				Root tip_Aver: 0.16965240225						Whole root_Aver: 0.240236876729167
WR_High_sRNA7168	glutamate receptor 3.4 precursor, putative, expressed	LOC_Os07g33790.1	Os07g0522600	0.189927	0.149713	0.161297	0.462904	0.398849	0.44288	0.407489	0.416274	0.443326	0.4485	0.554814	0.510834	0.350343	0.491172	0.510048	0.375289	0.534168	0.485088	0.361326	0.411143	0.373183	0.376619	0.341394	0.238696
				0.263237	0.0268794		0.0207434	0.0162929	0.0253936	0.0134911	0.011932	0.00887558	0.012392	0.00880091	0.0131033	0.0163656	0.0143719	0.0327331	0.0725798	0.0361246	0.0674063	0.0190625	0.0592045	0.0332978	0.0183502	0.015071	0.0208157
				Root cap_Aver: 0.1582106492			Division zone_Aver: 0.227843948666667			Elongation zone_Aver: 0.216897987833333			Maturation zone_I_Aver: 0.2580739345			Maturation zone_II_Aver: 0.235838971833333			Maturation zone_III_Aver: 0.261775978833333			Maturation zone_IV_Aver: 0.209536221			Maturation zone_V_Aver: 0.168491025833333
				Root tip_Aver: 0.193027298933333						Whole root_Aver: 0.2170835897125
osa-miR528-5p	plastocyanin-like domain containing protein, putative, expressed	LOC_Os07g38290.1	Os07g0570600	0.0476055	0.0233353	0.0193472	0.0187911	0.0355949	0.092464	0.0486786	0.0160131	0.0453665	0.037625	0.0452071	0.0529613	0.0359902	0.0217436	0.115399	0.219353	0.0286205	0.0836423	0.063779	0.209459	0.0705196	0.0186748	0.0296206	0.0170291
				Root cap_Aver: 0.0300959876666667			Division zone_Aver: 0.0489500093333333			Elongation zone_Aver: 0.03668604			Maturation zone_I_Aver: 0.045264458			Maturation zone_II_Aver: 0.0577109633333333			Maturation zone_III_Aver: 0.110538654666667			Maturation zone_IV_Aver: 0.114585815666667			Maturation zone_V_Aver: 0.0217748543333333
				Root tip_Aver: 0.0395229985						Whole root_Aver: 0.058200847875
osa-miR528-5p	plastocyanin-like domain containing protein, putative, expressed	LOC_Os08g04310.1	Os08g0137400	0.034861	0.0249511	0.020779	0.0198708	0.0155149	0.024696	0.0131424	0.0392931	0.0151488	0.00963102	0.00839517	0.0124602	0.0152946	0.0136249	0.0313458	0.0704364	0.0339427	0.0653762	0.0193721	0.0617001	0.0310542	0.017469	0.0144284	0.019389
				0.0380638	0.025888		0.0206179	0.0157339	0.0244019	0.024846	0.0685186	0.0290314	0.00705849	0.00826219	0.0118937	0.0155068	0.0138736	0.0309766	0.06636	0.0345754	0.0648005	0.018106	0.61447	0.0311637	0.0325915	0.0146736	0.0197122
				Root cap_Aver: 0.0289085742			Division zone_Aver: 0.0201392548333333			Elongation zone_Aver: 0.0316633846666667			Maturation zone_I_Aver: 0.00961679483333333			Maturation zone_II_Aver: 0.0201037195			Maturation zone_III_Aver: 0.0559152013333333			Maturation zone_IV_Aver: 0.129310946833333			Maturation zone_V_Aver: 0.0197106196666667
				Root tip_Aver: 0.0245239145166667						Whole root_Aver: 0.0394210619833333
WR_High_sRNA2909/ WR_High_sRNA2359/ WR_High_sRNA1878/ WR_High_sRNA1124/ WR_High_sRNA317	HMG-Y-related protein A, putative, expressed	LOC_Os09g23730.1	Os09g0402100	2.645	2.13833	2.75514	5.45229	4.34905	4.52227	1.25072	1.28756	1.61114	2.10946	2.01101	2.04071	1.77012	2.32733	2.4678	1.65541	1.80883	1.45465	1.58386	0.930291	1.10512	1.52405	1.43546	1.55408
				9.95864	8.77188	10.1211	19.6036	14.8991	14.06	5.17517	5.36876	6.26716	8.34889	7.73195	8.64305	7.57086	9.54428	8.9054	8.50778	8.07258	6.37229	7.77236	5.60357	5.57503	7.22675	7.33257	7.42265
				Root cap_Aver: 6.0650171845			Division zone_Aver: 10.481044982			Elongation zone_Aver: 3.49341751283333			Maturation zone_I_Aver: 5.14751115083333			Maturation zone_II_Aver: 5.43096388316667			Maturation zone_III_Aver: 4.64525652183333			Maturation zone_IV_Aver: 3.7617041695			Maturation zone_V_Aver: 4.41592609916667
				Root tip_Aver: 8.27303108325						Whole root_Aver: 5.43010518797917
WR_High_sRNA3468	WAX2, putative, expressed	LOC_Os09g25850.1	Os09g0426800	0.0392835	0.0273472	0.0227263	0.0218945	0.0170888	0.026968	0.0134431	0.0124621	0.0281019	0.00758848	0.0286743	0.0132406	0.0168353	0.0146542	0.0340273	0.0760829	0.0360914	0.100152	0.0204536	0.0659132	0.0352469	0.0194523	0.016883	0.0218642
				0.124891	0.0361384		0.0259727	52.8171	0.0304505	0.0418426	0.0214728	0.0214501	0.00873815	0.0253714	0.018942	0.0317702	0.0166068	0.0751315	0.176233	0.0416767	0.0804525	0.0309094	0.0719959	0.0396286	0.0220364	0.0188646	0.0251009
				Root cap_Aver: 0.0500773112			Division zone_Aver: 8.8232446215			Elongation zone_Aver: 0.0231287433333333			Maturation zone_I_Aver: 0.0170924746666667			Maturation zone_II_Aver: 0.031504218			Maturation zone_III_Aver: 0.0851147176666667			Maturation zone_IV_Aver: 0.0440246113333333			Maturation zone_V_Aver: 0.020700249
				Root tip_Aver: 4.43666096635						Whole root_Aver: 1.1368608683375
WR_High_sRNA7172/ WR_High_sRNA7149/ WR_High_sRNA6969/ WR_High_sRNA6897/ WR_High_sRNA6793/ WR_High_sRNA6550/ WR_High_sRNA6327/ WR_High_sRNA6227/ WR_High_sRNA5480	START domain containing protein, expressed	LOC_Os10g33960.1/ LOC_Os10g33960.2/ LOC_Os10g33960.3/ LOC_Os10g33960.4	Os10g0480200	0.729625	1.15966	1.18349	1.16596	1.02792	0.882654	1.16154	0.916121	1.03988	0.719028	0.76403	0.777555	1.06625	0.828253	0.985263	0.715548	0.605992	0.448228	1.00336	0.682243	0.628834	0.603383	0.534628	0.571629
				0.796885	1.19769	1.27466	1.28963	1.11171	0.94762	1.22277	0.938745	1.06435	0.760685	0.853993	0.793535	1.10133	0.867772	1.01708	0.69712	0.637111	0.561426	1.01234	0.549343	0.584	0.62856	0.523963	0.546754
				0.0317058	0.0295787	0.0450623	0.087741	0.0360246	0.0566471	0.0691862	0.0767448	0.08055	0.0701909	0.0507982	0.0681249	0.0319477	0.0534663	0.0274681	0.0626988	0.0295369	0.056699	0.0338916	0.0518822	0.0278135	0.113366	0.0126424	0.0417466
				0.8346	1.31186	1.22606	1.23409	1.09487	0.902304	1.20209	0.89651	1.0847	0.733038	0.774883	0.767295	1.07445	0.857439	0.925075	0.684747	0.609066	0.559675	0.966988	0.665488	0.564913	0.632807	0.503408	0.565295
				0.731558	1.25976		1.3111	1.13921	0.97871	1.21965	0.957703	1.1306	0.788018	0.816247	0.781065	1.14105	0.887866	0.878309	0.683243	0.548222	0.52268	1.01571	0.54759	0.603485	0.671447	0.515081	0.540326
				Root cap_Aver: 0.843727619928571			Division zone_Aver: 0.884412802466667			Elongation zone_Aver: 0.870741475666666			Maturation zone_I_Aver: 0.6345657256			Maturation zone_II_Aver: 0.7828677458			Maturation zone_III_Aver: 0.494799383933333			Maturation zone_IV_Aver: 0.595858490266667			Maturation zone_V_Aver: 0.467002384266667
				Root tip_Aver: 0.864070211197619						Whole root_Aver: 0.696746953491071
WR_High_sRNA7172/ WR_High_sRNA7149/ WR_High_sRNA6969/ WR_High_sRNA6897/ WR_High_sRNA6793/ WR_High_sRNA6550/ WR_High_sRNA6327/ WR_High_sRNA6227/ WR_High_sRNA5480	START domain containing protein, expressed	LOC_Os12g41860.1	Os12g0612700	2.17034	2.8917	3.70646	2.64117	2.04622	1.50062	0.782663	0.794444	0.812918	1.13759	1.11866	1.12878	1.82913	1.39112	1.48976	1.79375	2.20409	1.98098	4.22121	2.35678	2.66781	1.57998	1.89471	2.04681
				1.65723	2.71498		2.9096	2.48064	1.74635	0.814634	0.826247	0.911107	1.11476	1.08611	1.27489	1.67814	1.39076	1.23844	1.55075	2.08117	1.83221	3.41964	1.90257	2.33389	1.08168	1.35618	1.21575
				2.80295	4.01897		3.66619	2.91002	2.17581	1.06468	1.06407	1.1333	1.5491	1.48034	1.66812	2.32547	1.88022	2.03653	2.44225	3.08841	2.61933	5.29094	3.04635	3.25702	2.13287	2.66985	2.23432
				Root cap_Aver: 2.85180386928571			Division zone_Aver: 2.45295742844444			Elongation zone_Aver: 0.911563354222222			Maturation zone_I_Aver: 1.28426137944444			Maturation zone_II_Aver: 1.69550701988889			Maturation zone_III_Aver: 2.176993859			Maturation zone_IV_Aver: 3.16624580666667			Maturation zone_V_Aver: 1.80134879911111
				Root tip_Aver: 2.65238064886508						Whole root_Aver: 2.04258518950794
WR_High_sRNA6608	auxin response factor, putative, expressed	LOC_Os12g41950.1	Os12g0613700	0.494141	0.649408	0.674989	0.365671	0.314046	0.589705	0.115633	0.123082	0.150914	0.183487	0.13941	0.145054	0.0981355	0.139385	0.0778247	0.198041	0.0682031	0.109486	0.132647	0.110295	0.0295745	0.074612	0.104474	0.0935779
				7.05699	7.16262	6.67913	4.96597	5.55729	5.09441	1.43713	1.388	1.64232	1.64991	1.63051	1.59088	1.78033	1.65242	1.54316	1.25998	1.14357	1.27335	1.30482	1.18785	1.34312	1.11428	1.18086	1.43232
				7.46005	6.72949	7.19214	5.05796	4.69775	4.58901	1.18551	1.18948	1.40871	1.45599	1.53884	1.37285	1.44479	1.36601	1.29024	1.1732	0.872633	0.915246	1.14738	1.02967	1.13791	1.01729	1.17879	1.27129
				Root cap_Aver: 4.89988548522222			Division zone_Aver: 3.47020032644444			Elongation zone_Aver: 0.960087125777778			Maturation zone_I_Aver: 1.07854596566667			Maturation zone_II_Aver: 1.04358916255556			Maturation zone_III_Aver: 0.779300346444444			Maturation zone_IV_Aver: 0.824807853222222			Maturation zone_V_Aver: 0.829721275555556
				Root tip_Aver: 4.18504290583333						Whole root_Aver: 1.73576719261111
